# Supplementary material for: Cancer IDO1‐Mediated Tryptophan–Kynurenine Metabolic Reprogramming to Drive Skeletal Muscle Atrophy and Cachexia Acceleration
Source: J Cachexia Sarcopenia Muscle. 2026 Apr 24;17(3):e70295. doi: 10.1002/jcsm.70295 (PMC13107547; doi:10.1002/jcsm.70295)
Supplement: Supplementary file 7 — Table S2: Raw dataset for Figure S1A,B. [file JCSM-17-e70295-s004.xlsx]

## Sheet: Figure S1 IDO1 lung cancer can
Figure S1，IDO1 lung cancer Overall_
Cancer Study	Alteration Frequency	Alteration Type	Alteration Count
Lung Squamous Cell Carcinoma (TCGA, Firehose Legacy)	0.598802	homdel	3
Lung Squamous Cell Carcinoma (TCGA, Firehose Legacy)	10.7784	amp	54
Lung Squamous Cell Carcinoma (TCGA, Firehose Legacy)	0.399202	mutated	2
Lung Squamous Cell Carcinoma (TCGA, PanCancer Atlas)	0.205339	multiple	1
Lung Squamous Cell Carcinoma (TCGA, PanCancer Atlas)	0.616016	homdel	3
Lung Squamous Cell Carcinoma (TCGA, PanCancer Atlas)	9.65092	amp	47
Lung Squamous Cell Carcinoma (TCGA, PanCancer Atlas)	1.23203	mutated	6
Lung Squamous Cell Carcinoma (TCGA, Nature 2012)	10.1124	amp	18
Lung Squamous Cell Carcinoma (TCGA, Nature 2012)	1.1236	mutated	2
Pan-Lung Cancer (TCGA, Nat Genet 2016)	0.874126	homdel	10
Pan-Lung Cancer (TCGA, Nat Genet 2016)	6.29371	amp	72
Pan-Lung Cancer (TCGA, Nat Genet 2016)	0.961538	mutated	11
Lung Adenocarcinoma (TCGA, Nature 2014)	2.17391	homdel	5
Lung Adenocarcinoma (TCGA, Nature 2014)	4.78261	amp	11
Lung Adenocarcinoma (TCGA, Nature 2014)	0.434783	mutated	1
Lung Adenocarcinoma (TCGA, Firehose Legacy)	1.35659	homdel	7
Lung Adenocarcinoma (TCGA, Firehose Legacy)	4.45736	amp	23
Lung Adenocarcinoma (TCGA, Firehose Legacy)	0.193798	mutated	1
Lung Adenocarcinoma (TCGA, PanCancer Atlas)	1.76678	homdel	10
Lung Adenocarcinoma (TCGA, PanCancer Atlas)	3.00353	amp	17
Lung Adenocarcinoma (TCGA, PanCancer Atlas)	0.176678	structuralVariant	1
Lung Adenocarcinoma (TCGA, PanCancer Atlas)	0.706714	mutated	4
Lung Adenocarcinoma (Broad, Cell 2012)	3.27869	homdel	6
Lung Adenocarcinoma (Broad, Cell 2012)	1.0929	amp	2
Lung Adenocarcinoma (Broad, Cell 2012)	0.546448	mutated	1
Lung Adenocarcinoma (OncoSG, Nat Genet 2020)	1.63934	homdel	5
Lung Adenocarcinoma (OncoSG, Nat Genet 2020)	0.983607	amp	3
Lung Adenocarcinoma (OncoSG, Nat Genet 2020)	0.327869	mutated	1
Non-Small Cell Lung Cancer (TRACERx, NEJM & Nature 2017)	1	mutated	1
Lung Adenocarcinoma (CPTAC, Cell 2020)	0.909091	amp	1
Lung Adenocarcinoma Met Organotropism (MSK, Cancer Cell 2023)	0.452489	mutated	1

## Sheet: Figure S1 IDO1 lung cancer
Figure S1 raw data of IDO1 lung cancer cancer_types_summary
Altered group
Case ID	Study ID	Number at Risk	Status	Survival Rate	Time (months)
TCGA-05-4395	nsclc_tcga_broad_2016	288	deceased	0.996528	0
TCGA-05-4395	luad_tcga	287	deceased	0.993056	0
TCGA-05-4395	luad_tcga_pan_can_atlas_2018	286	deceased	0.989583	0
TCGA-05-4395	luad_tcga_pub	285	deceased	0.986111	0
TCGA-49-6767	nsclc_tcga_broad_2016	284	censored	0.986111	0
TCGA-70-6722	nsclc_tcga_broad_2016	283	censored	0.986111	0
TCGA-85-A4JB	nsclc_tcga_broad_2016	282	censored	0.986111	0
TCGA-85-A50Z	nsclc_tcga_broad_2016	281	censored	0.986111	0
TCGA-05-5428	luad_tcga_pub	280	censored	0.986111	0
TCGA-49-6767	luad_tcga_pub	279	censored	0.986111	0
TCGA-95-7043	luad_tcga_pub	278	censored	0.986111	0.0657098
TCGA-85-8664	nsclc_tcga_broad_2016	277	censored	0.986111	0.1
TCGA-95-7043	nsclc_tcga_broad_2016	276	censored	0.986111	0.1
TCGA-XC-AA0X	lusc_tcga_pan_can_atlas_2018	275	deceased	0.982525	0.197258
TCGA-XC-AA0X	nsclc_tcga_broad_2016	274	deceased	0.978939	0.2
TCGA-XC-AA0X	lusc_tcga	273	deceased	0.975354	0.2
TCGA-55-7570	nsclc_tcga_broad_2016	272	censored	0.975354	0.2
TCGA-85-6560	nsclc_tcga_broad_2016	271	censored	0.975354	0.36
TCGA-85-8276	nsclc_tcga_broad_2016	270	censored	0.975354	0.43
TCGA-56-8628	nsclc_tcga_broad_2016	269	censored	0.975354	0.53
TCGA-86-8358	nsclc_tcga_broad_2016	268	censored	0.975354	0.6
TCGA-86-8279	nsclc_tcga_broad_2016	267	censored	0.975354	0.7
TCGA-66-2756	lusc_tcga_pan_can_atlas_2018	266	censored	0.975354	0.986291
TCGA-66-2763	lusc_tcga_pan_can_atlas_2018	265	censored	0.975354	0.986291
TCGA-66-2756	nsclc_tcga_broad_2016	264	censored	0.975354	0.99
TCGA-66-2763	nsclc_tcga_broad_2016	263	censored	0.975354	0.99
TCGA-66-2756	lusc_tcga	262	censored	0.975354	0.99
TCGA-66-2763	lusc_tcga	261	censored	0.975354	0.99
TCGA-85-7843	nsclc_tcga_broad_2016	260	censored	0.975354	1.15
TCGA-85-7843	lusc_tcga	259	censored	0.975354	1.15
TCGA-85-7843	lusc_tcga_pan_can_atlas_2018	258	censored	0.975354	1.15067
TCGA-91-8499	luad_tcga	257	censored	0.975354	1.18
TCGA-91-8499	luad_tcga_pan_can_atlas_2018	256	censored	0.975354	1.18355
TCGA-91-8499	nsclc_tcga_broad_2016	255	censored	0.975354	1.2
TCGA-56-A49D	nsclc_tcga_broad_2016	254	censored	0.975354	1.25
TCGA-55-8614	nsclc_tcga_broad_2016	253	censored	0.975354	1.3
TCGA-91-6831	nsclc_tcga_broad_2016	252	censored	0.975354	1.3
TCGA-91-A4BC	nsclc_tcga_broad_2016	251	censored	0.975354	1.4
TCGA-99-8032	nsclc_tcga_broad_2016	250	censored	0.975354	1.4
TCGA-91-A4BC	luad_tcga	249	censored	0.975354	1.45
TCGA-99-8032	luad_tcga	248	censored	0.975354	1.45
TCGA-55-8616	luad_tcga_pan_can_atlas_2018	247	censored	0.975354	1.57806
TCGA-43-7657	nsclc_tcga_broad_2016	246	censored	0.975354	1.58
TCGA-55-8616	luad_tcga	245	censored	0.975354	1.58
TCGA-56-8622	lusc_tcga_pan_can_atlas_2018	244	censored	0.975354	1.8082
TCGA-56-8622	nsclc_tcga_broad_2016	243	censored	0.975354	1.81
TCGA-56-8622	lusc_tcga	242	censored	0.975354	1.81
TCGA-56-7823	nsclc_tcga_broad_2016	241	censored	0.975354	2.53
TCGA-NC-A5HL	nsclc_tcga_broad_2016	240	deceased	0.97129	2.89
TCGA-NC-A5HL	lusc_tcga	239	deceased	0.967226	2.89
TCGA-66-2773	lusc_tcga	238	deceased	0.963162	3.02
TCGA-66-2773	lusc_tcga_pan_can_atlas_2018	237	deceased	0.959098	3.02462
TCGA-66-2773	nsclc_tcga_broad_2016	236	deceased	0.955034	3.03
TCGA-90-7964	nsclc_tcga_broad_2016	235	censored	0.955034	3.29
TCGA-66-2781	lusc_tcga_pan_can_atlas_2018	234	censored	0.955034	3.97804
TCGA-66-2781	nsclc_tcga_broad_2016	233	censored	0.955034	3.98
TCGA-66-2781	lusc_tcga	232	censored	0.955034	3.98
TCGA-66-2789	lusc_tcga	231	deceased	0.950899	4.04
TCGA-66-2789	lusc_tcga_pan_can_atlas_2018	230	deceased	0.946765	4.04379
TCGA-66-2789	nsclc_tcga_broad_2016	229	deceased	0.942631	4.05
TCGA-69-8255	nsclc_tcga_broad_2016	228	censored	0.942631	4.2
TCGA-91-6848	nsclc_tcga_broad_2016	227	censored	0.942631	4.2
TCGA-69-8255	luad_tcga	226	censored	0.942631	4.24
TCGA-69-8255	luad_tcga_pan_can_atlas_2018	225	censored	0.942631	4.24105
TCGA-33-A4WN	nsclc_tcga_broad_2016	224	deceased	0.938422	4.7
TCGA-33-A4WN	lusc_tcga	223	deceased	0.934214	4.7
TCGA-MP-A4TH	nsclc_tcga_broad_2016	222	censored	0.934214	4.7
TCGA-33-A4WN	lusc_tcga_pan_can_atlas_2018	221	deceased	0.929987	4.70132
TCGA-49-6745	luad_tcga_pub	220	censored	0.929987	4.92823
TCGA-49-6745	nsclc_tcga_broad_2016	219	censored	0.929987	5.1
TCGA-94-A5I4	nsclc_tcga_broad_2016	218	censored	0.929987	5.1
TCGA-34-8454	nsclc_tcga_broad_2016	217	censored	0.929987	5.46
TCGA-34-5928	nsclc_tcga_broad_2016	216	censored	0.929987	5.56
TCGA-50-6595	nsclc_tcga_broad_2016	215	deceased	0.925662	6.2
TCGA-50-6595	luad_tcga_pub	214	deceased	0.921336	6.20958
TCGA-50-6595	luad_tcga	213	deceased	0.917011	6.21
TCGA-50-6595	luad_tcga_pan_can_atlas_2018	212	deceased	0.912685	6.21363
TCGA-37-4135	lusc_tcga	211	censored	0.912685	6.8
TCGA-68-7757	lusc_tcga	210	censored	0.912685	6.93
TCGA-33-AASB	lusc_tcga_pan_can_atlas_2018	209	deceased	0.908318	6.93691
TCGA-33-AASB	nsclc_tcga_broad_2016	208	deceased	0.903951	6.94
TCGA-91-6848	luad_tcga	207	censored	0.903951	7.36
TCGA-91-6848	luad_tcga_pan_can_atlas_2018	206	censored	0.903951	7.3643
TCGA-37-4132	lusc_tcga	205	censored	0.903951	7.46
TCGA-37-4132	lusc_tcga_pan_can_atlas_2018	204	censored	0.903951	7.46293
TCGA-37-4132	nsclc_tcga_broad_2016	203	censored	0.903951	7.47
TCGA-43-7657	lusc_tcga	202	censored	0.903951	7.75
TCGA-43-7657	lusc_tcga_pan_can_atlas_2018	201	censored	0.903951	7.75882
TCGA-78-7536	nsclc_tcga_broad_2016	200	deceased	0.899431	8
BGI-WG17	luad_oncosg_2020	199	censored	0.899431	8
TCGA-78-7536	luad_tcga_pub	198	deceased	0.894889	8.0166
TCGA-78-7536	luad_tcga	197	deceased	0.890346	8.02
TCGA-68-8250	lusc_tcga	196	censored	0.890346	8.02
TCGA-78-7536	luad_tcga_pan_can_atlas_2018	195	deceased	0.88578	8.02183
TCGA-68-8250	lusc_tcga_pan_can_atlas_2018	194	censored	0.88578	8.02183
TCGA-68-8250	nsclc_tcga_broad_2016	193	censored	0.88578	8.03
TCGA-50-5931	luad_tcga_pub	192	deceased	0.881167	8.77226
TCGA-91-6831	luad_tcga	191	censored	0.881167	10.18
TCGA-91-6831	luad_tcga_pan_can_atlas_2018	190	censored	0.881167	10.1917
TCGA-77-8140	lusc_tcga	189	deceased	0.876505	11.53
TCGA-77-8140	lusc_tcga_pan_can_atlas_2018	188	deceased	0.871842	11.5396
TCGA-77-8140	nsclc_tcga_broad_2016	187	deceased	0.86718	11.55
TCGA-37-A5EN	nsclc_tcga_broad_2016	186	censored	0.86718	11.71
TCGA-66-2782	lusc_tcga	185	deceased	0.862493	11.99
TCGA-70-6722	lusc_tcga	184	censored	0.862493	12.06
TCGA-70-6722	lusc_tcga_pan_can_atlas_2018	183	censored	0.862493	12.0656
TCGA-98-8021	nsclc_tcga_broad_2016	182	censored	0.862493	13.59
TCGA-90-7964	lusc_tcga_pan_can_atlas_2018	181	censored	0.862493	14.0711
TCGA-50-5931	luad_tcga	180	deceased	0.857701	14.26
TCGA-50-5931	luad_tcga_pan_can_atlas_2018	179	deceased	0.852909	14.2683
TCGA-50-5931	nsclc_tcga_broad_2016	178	deceased	0.848118	14.3
TCGA-97-8179	luad_tcga_pan_can_atlas_2018	177	censored	0.848118	14.3012
BGI-WG10	luad_oncosg_2020	176	censored	0.848118	15
TCGA-94-A5I4	lusc_tcga	175	censored	0.848118	16.13
TCGA-94-A5I4	lusc_tcga_pan_can_atlas_2018	174	censored	0.848118	16.1423
TCGA-85-A50Z	lusc_tcga	173	censored	0.848118	16.2
TCGA-85-A50Z	lusc_tcga_pan_can_atlas_2018	172	censored	0.848118	16.208
TCGA-95-7043	luad_tcga	171	deceased	0.843158	16.52
TCGA-95-7043	luad_tcga_pan_can_atlas_2018	170	deceased	0.838198	16.5368
TCGA-66-2727	lusc_tcga	169	deceased	0.833239	16.95
TCGA-66-2727	lusc_tcga_pan_can_atlas_2018	168	deceased	0.828279	16.9642
TCGA-66-2727	nsclc_tcga_broad_2016	167	deceased	0.823319	16.97
TCGA-49-6745	luad_tcga	166	censored	0.823319	17.15
TCGA-49-6745	luad_tcga_pan_can_atlas_2018	165	censored	0.823319	17.1615
TCGA-44-7670	luad_tcga_pub	164	censored	0.823319	17.446
TCGA-44-7670	nsclc_tcga_broad_2016	163	censored	0.823319	17.5
TCGA-55-8614	luad_tcga	162	censored	0.823319	17.61
TCGA-55-8614	luad_tcga_pan_can_atlas_2018	161	censored	0.823319	17.6217
TCGA-85-8664	lusc_tcga	160	deceased	0.818173	18.07
TCGA-85-8664	lusc_tcga_pan_can_atlas_2018	159	deceased	0.813028	18.082
TCGA-43-2578	nsclc_tcga_broad_2016	158	censored	0.813028	18.09
TCGA-43-2576	nsclc_tcga_broad_2016	157	censored	0.813028	18.29
TCGA-44-7667	nsclc_tcga_broad_2016	156	censored	0.813028	18.3
TCGA-44-2656	luad_tcga_pub	155	censored	0.813028	19.0887
TCGA-44-2656	nsclc_tcga_broad_2016	154	censored	0.813028	19.1
TCGA-55-A4DG	luad_tcga_pan_can_atlas_2018	153	censored	0.813028	19.9888
P-0018043	luad_mskcc_2023_met_organotropism	152	deceased	0.807679	20.1203
TCGA-56-8628	lusc_tcga	151	censored	0.807679	20.24
TCGA-56-8628	lusc_tcga_pan_can_atlas_2018	150	censored	0.807679	20.2518
TCGA-56-A49D	lusc_tcga	149	censored	0.807679	20.93
TCGA-56-A49D	lusc_tcga_pan_can_atlas_2018	148	censored	0.807679	20.9422
TCGA-86-8358	luad_tcga_pan_can_atlas_2018	147	censored	0.807679	21.4683
TCGA-37-A5EN	lusc_tcga	146	censored	0.807679	21.68
TCGA-05-5428	luad_tcga	145	censored	0.807679	22.01
TCGA-22-A5C4	lusc_tcga	144	censored	0.807679	22.04
TCGA-22-A5C4	lusc_tcga_pan_can_atlas_2018	143	censored	0.807679	22.06
TCGA-49-6767	luad_tcga	142	censored	0.807679	22.24
TCGA-49-6767	luad_tcga_pan_can_atlas_2018	141	censored	0.807679	22.2573
TCGA-43-2578	lusc_tcga	140	deceased	0.80191	22.47
TCGA-43-2578	lusc_tcga_pan_can_atlas_2018	139	deceased	0.79614	22.4874
TCGA-55-1592	luad_tcga	138	deceased	0.790371	23.03
TCGA-55-1592	luad_tcga_pub	137	deceased	0.784602	23.0313
TCGA-63-A5MU	nsclc_tcga_broad_2016	136	deceased	0.778833	23.78
BGI-WG22	luad_oncosg_2020	135	censored	0.778833	24
TCGA-39-5029	lusc_tcga_pan_can_atlas_2018	134	deceased	0.773021	24.3285
TCGA-MP-A4TH	luad_tcga_pan_can_atlas_2018	133	censored	0.773021	24.3614
TCGA-63-A5MP	lusc_tcga	132	censored	0.773021	25.26
TCGA-63-A5MP	lusc_tcga_pan_can_atlas_2018	131	censored	0.773021	25.2819
TCGA-63-A5MP	nsclc_tcga_broad_2016	130	censored	0.773021	25.3
TCGA-77-8143	lusc_tcga	129	deceased	0.767028	26.38
TCGA-77-8143	lusc_tcga_pan_can_atlas_2018	128	deceased	0.761036	26.3997
TCGA-77-8143	nsclc_tcga_broad_2016	127	deceased	0.755044	26.41
TCGA-33-6738	nsclc_tcga_broad_2016	126	censored	0.755044	27.04
TCGA-55-7570	luad_tcga	125	censored	0.755044	27.07
TCGA-55-7570	luad_tcga_pan_can_atlas_2018	124	censored	0.755044	27.0901
TCGA-18-5595	lusc_tcga	123	deceased	0.748905	27.17
TCGA-56-1622	lusc_tcga	122	deceased	0.742766	28.94
TCGA-56-1622	lusc_tcga_pan_can_atlas_2018	121	deceased	0.736628	28.9641
TCGA-56-1622	nsclc_tcga_broad_2016	120	deceased	0.730489	28.98
TCGA-44-7670	luad_tcga	119	censored	0.730489	28.98
TCGA-44-7670	luad_tcga_pan_can_atlas_2018	118	censored	0.730489	28.9969
A511	luad_oncosg_2020	117	censored	0.730489	29.6667
TCGA-98-8021	lusc_tcga	116	censored	0.730489	30.78
TCGA-98-8021	lusc_tcga_pan_can_atlas_2018	115	censored	0.730489	30.8051
TCGA-85-A4JB	lusc_tcga	114	censored	0.730489	30.95
TCGA-85-A4JB	lusc_tcga_pan_can_atlas_2018	113	censored	0.730489	30.9695
TCGA-86-8279	luad_tcga	112	censored	0.730489	31.18
TCGA-MP-A4TA	luad_tcga	111	deceased	0.723908	31.21
TCGA-MP-A4TA	luad_tcga_pan_can_atlas_2018	110	deceased	0.717327	31.2325
TCGA-MP-A4TA	nsclc_tcga_broad_2016	109	deceased	0.710746	31.3
TCGA-18-3416	nsclc_tcga_broad_2016	108	censored	0.710746	31.45
TCGA-18-3416	lusc_tcga	107	deceased	0.704104	31.96
TCGA-18-3416	lusc_tcga_pan_can_atlas_2018	106	deceased	0.697461	31.9887
TCGA-44-6777	luad_tcga	105	deceased	0.690819	32.42
TCGA-44-6777	luad_tcga_pub	104	deceased	0.684176	32.4278
TCGA-44-6777	luad_tcga_pan_can_atlas_2018	103	deceased	0.677534	32.449
TCGA-44-6777	nsclc_tcga_broad_2016	102	deceased	0.670891	32.5
TCGA-56-7823	lusc_tcga_pan_can_atlas_2018	101	censored	0.670891	33.238
TCGA-85-8276	lusc_tcga	100	censored	0.670891	34.49
TCGA-85-8276	lusc_tcga_pan_can_atlas_2018	99	censored	0.670891	34.5202
TCGA-63-A5MY	lusc_tcga	98	censored	0.670891	34.56
TCGA-22-4601	lusc_tcga	97	deceased	0.663975	34.72
TCGA-22-4601	lusc_tcga_pan_can_atlas_2018	96	deceased	0.657059	34.7503
TCGA-22-4601	nsclc_tcga_broad_2016	95	deceased	0.650142	34.77
TCGA-86-7955	luad_tcga	94	censored	0.650142	35.22
TCGA-77-8154	nsclc_tcga_broad_2016	93	censored	0.650142	35.92
TCGA-44-7667	luad_tcga_pan_can_atlas_2018	92	censored	0.650142	36.0654
TCGA-63-A5MV	lusc_tcga_pan_can_atlas_2018	91	censored	0.650142	36.164
TCGA-77-8128	lusc_tcga	90	deceased	0.642918	37.78
TCGA-77-8128	lusc_tcga_pan_can_atlas_2018	89	deceased	0.635695	37.8078
TCGA-77-8128	nsclc_tcga_broad_2016	88	deceased	0.628471	37.83
TCGA-78-7155	luad_tcga	87	deceased	0.621247	38.47
TCGA-78-7155	luad_tcga_pub	86	deceased	0.614023	38.4731
TCGA-78-7155	luad_tcga_pan_can_atlas_2018	85	deceased	0.606799	38.4982
TCGA-78-7155	nsclc_tcga_broad_2016	84	deceased	0.599576	38.5
TCGA-MN-A4N4	luad_tcga_pan_can_atlas_2018	83	censored	0.599576	38.6297
TCGA-34-8454	lusc_tcga	82	censored	0.599576	38.76
A192	luad_oncosg_2020	81	deceased	0.592173	38.7667
TCGA-34-5928	lusc_tcga	80	censored	0.592173	39.29
TCGA-34-5928	lusc_tcga_pan_can_atlas_2018	79	censored	0.592173	39.3201
TCGA-96-7544	nsclc_tcga_broad_2016	78	censored	0.592173	39.9
TCGA-78-7159	luad_tcga_pub	77	censored	0.592173	40.083
TCGA-43-2576	lusc_tcga	76	censored	0.592173	40.18
TCGA-78-7159	nsclc_tcga_broad_2016	75	censored	0.592173	40.2
TCGA-43-2576	lusc_tcga_pan_can_atlas_2018	74	censored	0.592173	40.2078
TCGA-85-6561	lusc_tcga_pan_can_atlas_2018	73	censored	0.592173	40.2407
TCGA-55-6969	luad_tcga	72	censored	0.592173	40.7
TCGA-55-6969	luad_tcga_pan_can_atlas_2018	71	censored	0.592173	40.7338
TCGA-55-6969	nsclc_tcga_broad_2016	70	censored	0.592173	40.8
TCGA-85-6560	lusc_tcga	69	censored	0.592173	41.36
TCGA-85-6560	lusc_tcga_pan_can_atlas_2018	68	censored	0.592173	41.3913
TCGA-66-2734	lusc_tcga	67	censored	0.592173	43.07
TCGA-66-2734	lusc_tcga_pan_can_atlas_2018	66	censored	0.592173	43.1009
TCGA-66-2734	nsclc_tcga_broad_2016	65	censored	0.592173	43.13
TCGA-39-5019	nsclc_tcga_broad_2016	64	censored	0.592173	44.77
TCGA-49-4501	nsclc_tcga_broad_2016	63	deceased	0.582774	46.7
TCGA-49-4501	luad_tcga_pan_can_atlas_2018	62	deceased	0.573374	46.7173
TCGA-77-7463	lusc_tcga	61	deceased	0.563975	46.75
TCGA-77-7463	lusc_tcga_pan_can_atlas_2018	60	deceased	0.554575	46.783
TCGA-77-7463	nsclc_tcga_broad_2016	59	deceased	0.545176	46.81
TCGA-44-2656	luad_tcga	58	censored	0.545176	46.94
TCGA-44-2656	luad_tcga_pan_can_atlas_2018	57	censored	0.545176	46.9803
TCGA-55-6972	luad_tcga_pub	56	censored	0.545176	48.461
TCGA-55-6972	nsclc_tcga_broad_2016	55	censored	0.545176	48.5
TCGA-38-4628	luad_tcga_pub	54	deceased	0.53508	48.9867
TCGA-38-4628	luad_tcga	53	deceased	0.524984	49.01
TCGA-66-2800	lusc_tcga	52	censored	0.524984	49.01
TCGA-38-4628	luad_tcga_pan_can_atlas_2018	51	deceased	0.51469	49.0515
TCGA-66-2800	lusc_tcga_pan_can_atlas_2018	50	censored	0.51469	49.0515
TCGA-66-2800	nsclc_tcga_broad_2016	49	censored	0.51469	49.08
TCGA-38-4628	nsclc_tcga_broad_2016	48	deceased	0.503967	49.1
TCGA-34-5231	nsclc_tcga_broad_2016	47	censored	0.503967	50.26
TCGA-55-6972	luad_tcga	46	deceased	0.493012	53.61
TCGA-55-6972	luad_tcga_pan_can_atlas_2018	45	deceased	0.482056	53.6542
A271	luad_oncosg_2020	44	censored	0.482056	58.5333
TCGA-77-8154	lusc_tcga	43	censored	0.482056	60.48
TCGA-77-8154	lusc_tcga_pan_can_atlas_2018	42	censored	0.482056	60.5254
TCGA-21-1076	lusc_tcga	41	censored	0.482056	60.84
TCGA-21-1076	lusc_tcga_pan_can_atlas_2018	40	censored	0.482056	60.887
TCGA-21-1076	nsclc_tcga_broad_2016	39	censored	0.482056	60.92
A006	luad_oncosg_2020	38	censored	0.482056	61.6
TCGA-33-6738	lusc_tcga	37	censored	0.482056	63.3
TCGA-33-6738	lusc_tcga_pan_can_atlas_2018	36	censored	0.482056	63.3527
TCGA-22-5473	lusc_tcga	35	deceased	0.468283	63.5
TCGA-22-5473	lusc_tcga_pan_can_atlas_2018	34	deceased	0.45451	63.55
TCGA-22-5473	nsclc_tcga_broad_2016	33	deceased	0.440737	63.59
A269	luad_oncosg_2020	32	censored	0.440737	64.1
TCGA-78-7159	luad_tcga	31	censored	0.440737	64.85
TCGA-78-7159	luad_tcga_pan_can_atlas_2018	30	censored	0.440737	64.8979
TCGA-34-5231	lusc_tcga	29	deceased	0.425539	65.18
TCGA-34-5231	lusc_tcga_pan_can_atlas_2018	28	deceased	0.410341	65.2267
TCGA-96-7544	lusc_tcga	27	deceased	0.395143	70.96
TCGA-96-7544	lusc_tcga_pan_can_atlas_2018	26	deceased	0.379945	71.0129
TCGA-NK-A5CR	nsclc_tcga_broad_2016	25	censored	0.379945	71.64
TCGA-50-5933	luad_tcga_pub	24	deceased	0.364114	77.8333
TCGA-50-5933	nsclc_tcga_broad_2016	23	deceased	0.348283	78
TCGA-50-5933	luad_tcga	22	deceased	0.332452	78.61
TCGA-50-5933	luad_tcga_pan_can_atlas_2018	21	deceased	0.316621	78.6731
TCGA-33-4547	lusc_tcga	20	censored	0.316621	79.47
TCGA-18-3409	nsclc_tcga_broad_2016	19	censored	0.316621	79.51
TCGA-NK-A5CR	lusc_tcga_pan_can_atlas_2018	18	censored	0.316621	83.5717
TCGA-77-8008	lusc_tcga	17	deceased	0.297996	86.7
TCGA-77-8008	lusc_tcga_pan_can_atlas_2018	16	deceased	0.279372	86.7607
TCGA-77-8008	nsclc_tcga_broad_2016	15	deceased	0.260747	86.81
TCGA-18-4721	nsclc_tcga_broad_2016	14	censored	0.260747	90.59
TCGA-77-7337	lusc_tcga	13	deceased	0.240689	106.87
TCGA-77-7337	lusc_tcga_pan_can_atlas_2018	12	deceased	0.220632	106.947
TCGA-77-7337	nsclc_tcga_broad_2016	11	deceased	0.200574	107.01
TCGA-78-8662	luad_tcga	10	deceased	0.180517	110.41
TCGA-78-8662	luad_tcga_pan_can_atlas_2018	9	deceased	0.16046	110.497
TCGA-78-8662	nsclc_tcga_broad_2016	8	deceased	0.140402	110.6
TCGA-39-5019	lusc_tcga	7	censored	0.140402	111.27
TCGA-39-5019	lusc_tcga_pan_can_atlas_2018	6	censored	0.140402	111.352
TCGA-18-3409	lusc_tcga	5	censored	0.140402	123.09
A483	luad_oncosg_2020	4	censored	0.140402	129.267
TCGA-18-4721	lusc_tcga	3	censored	0.140402	154.2
TCGA-18-4721	lusc_tcga_pan_can_atlas_2018	2	censored	0.140402	154.322
TCGA-33-4566	lusc_tcga_pan_can_atlas_2018	1	deceased	0	173.817
Unaltered group
Case ID	Study ID	Number at Risk	Status	Survival Rate	Time (months)
TCGA-05-4244	nsclc_tcga_broad_2016	3421	censored	1	0
TCGA-05-4410	nsclc_tcga_broad_2016	3420	censored	1	0
TCGA-05-5428	nsclc_tcga_broad_2016	3419	censored	1	0
TCGA-49-6761	nsclc_tcga_broad_2016	3418	censored	1	0
TCGA-55-7724	nsclc_tcga_broad_2016	3417	censored	1	0
TCGA-55-8204	nsclc_tcga_broad_2016	3416	censored	1	0
TCGA-55-8208	nsclc_tcga_broad_2016	3415	censored	1	0
TCGA-55-A491	nsclc_tcga_broad_2016	3414	censored	1	0
TCGA-55-A492	nsclc_tcga_broad_2016	3413	censored	1	0
TCGA-56-5898	nsclc_tcga_broad_2016	3412	censored	1	0
TCGA-56-7731	nsclc_tcga_broad_2016	3411	censored	1	0
TCGA-70-6723	nsclc_tcga_broad_2016	3410	censored	1	0
TCGA-85-6175	nsclc_tcga_broad_2016	3409	censored	1	0
TCGA-85-7710	nsclc_tcga_broad_2016	3408	censored	1	0
TCGA-85-8584	nsclc_tcga_broad_2016	3407	censored	1	0
TCGA-85-A4JC	nsclc_tcga_broad_2016	3406	censored	1	0
TCGA-85-A4PA	nsclc_tcga_broad_2016	3405	censored	1	0
TCGA-85-A4QQ	nsclc_tcga_broad_2016	3404	censored	1	0
TCGA-85-A510	nsclc_tcga_broad_2016	3403	censored	1	0
TCGA-85-A511	nsclc_tcga_broad_2016	3402	censored	1	0
TCGA-85-A512	nsclc_tcga_broad_2016	3401	censored	1	0
TCGA-86-6562	nsclc_tcga_broad_2016	3400	censored	1	0
TCGA-86-6851	nsclc_tcga_broad_2016	3399	censored	1	0
TCGA-86-7714	nsclc_tcga_broad_2016	3398	censored	1	0
TCGA-86-7954	nsclc_tcga_broad_2016	3397	censored	1	0
TCGA-86-8056	nsclc_tcga_broad_2016	3396	censored	1	0
TCGA-86-8281	nsclc_tcga_broad_2016	3395	censored	1	0
TCGA-86-8673	nsclc_tcga_broad_2016	3394	censored	1	0
TCGA-86-8674	nsclc_tcga_broad_2016	3393	censored	1	0
TCGA-86-A4JF	nsclc_tcga_broad_2016	3392	censored	1	0
TCGA-91-6830	nsclc_tcga_broad_2016	3391	censored	1	0
TCGA-91-6840	nsclc_tcga_broad_2016	3390	censored	1	0
TCGA-05-4244	luad_tcga	3389	censored	1	0
TCGA-05-4410	luad_tcga	3388	censored	1	0
TCGA-86-8281	luad_tcga	3387	censored	1	0
TCGA-05-4244	luad_tcga_pan_can_atlas_2018	3386	censored	1	0
TCGA-05-4410	luad_tcga_pan_can_atlas_2018	3385	censored	1	0
TCGA-86-8281	luad_tcga_pan_can_atlas_2018	3384	censored	1	0
TCGA-05-4410	luad_tcga_pub	3383	censored	1	0
TCGA-86-6562	luad_tcga_pub	3382	censored	1	0
TCGA-86-6851	luad_tcga_pub	3381	censored	1	0
TCGA-86-7714	luad_tcga_pub	3380	censored	1	0
TCGA-91-6840	luad_tcga_pub	3379	censored	1	0
TCGA-63-A5M9	lusc_tcga	3378	censored	1	0
TCGA-63-A5M9	lusc_tcga_pan_can_atlas_2018	3377	censored	1	0
TCGA-58-8386	nsclc_tcga_broad_2016	3376	deceased	0.999704	0.03
TCGA-58-8386	lusc_tcga	3375	deceased	0.999408	0.03
TCGA-56-7822	nsclc_tcga_broad_2016	3374	censored	0.999408	0.03
TCGA-85-7699	nsclc_tcga_broad_2016	3373	censored	0.999408	0.03
TCGA-49-6761	luad_tcga_pub	3372	censored	0.999408	0.0328549
TCGA-58-8386	lusc_tcga_pan_can_atlas_2018	3371	deceased	0.999111	0.0328764
TCGA-55-6543	luad_tcga_pub	3370	censored	0.999111	0.0657098
TCGA-NC-A5HD	lusc_tcga_pan_can_atlas_2018	3369	deceased	0.998815	0.0657527
TCGA-NC-A5HD	nsclc_tcga_broad_2016	3368	deceased	0.998518	0.07
TCGA-NC-A5HD	lusc_tcga	3367	deceased	0.998221	0.07
TCGA-56-8083	nsclc_tcga_broad_2016	3366	censored	0.998221	0.07
TCGA-56-A4BW	nsclc_tcga_broad_2016	3365	censored	0.998221	0.07
TCGA-64-5775	luad_tcga_pub	3364	deceased	0.997925	0.0985647
TCGA-55-7914	luad_tcga_pub	3363	censored	0.997925	0.0985647
TCGA-56-7731	lusc_tcga_pan_can_atlas_2018	3362	deceased	0.997628	0.0986291
TCGA-NJ-A4YI	nsclc_tcga_broad_2016	3361	deceased	0.997331	0.1
TCGA-56-7731	lusc_tcga	3360	deceased	0.997034	0.1
TCGA-55-6543	nsclc_tcga_broad_2016	3359	censored	0.997034	0.1
TCGA-55-7573	nsclc_tcga_broad_2016	3358	censored	0.997034	0.1
TCGA-55-7914	nsclc_tcga_broad_2016	3357	censored	0.997034	0.1
TCGA-55-8094	nsclc_tcga_broad_2016	3356	censored	0.997034	0.1
TCGA-55-8203	nsclc_tcga_broad_2016	3355	censored	0.997034	0.1
TCGA-55-8512	nsclc_tcga_broad_2016	3354	censored	0.997034	0.1
TCGA-56-5897	nsclc_tcga_broad_2016	3353	censored	0.997034	0.1
TCGA-NJ-A55A	nsclc_tcga_broad_2016	3352	censored	0.997034	0.1
TCGA-NJ-A4YI	luad_tcga	3351	deceased	0.996737	0.13
TCGA-56-A4ZK	nsclc_tcga_broad_2016	3350	censored	0.996737	0.13
TCGA-56-A5DR	nsclc_tcga_broad_2016	3349	censored	0.996737	0.13
TCGA-85-8582	nsclc_tcga_broad_2016	3348	censored	0.996737	0.13
TCGA-56-A5DR	lusc_tcga	3347	censored	0.996737	0.13
TCGA-55-7573	luad_tcga_pub	3346	censored	0.996737	0.13142
TCGA-NJ-A4YI	luad_tcga_pan_can_atlas_2018	3345	deceased	0.996439	0.131505
TCGA-56-A5DR	lusc_tcga_pan_can_atlas_2018	3344	censored	0.996439	0.131505
TCGA-77-7338	nsclc_tcga_broad_2016	3343	deceased	0.996141	0.16
TCGA-94-7557	nsclc_tcga_broad_2016	3342	deceased	0.995843	0.16
TCGA-77-7338	lusc_tcga	3341	deceased	0.995545	0.16
TCGA-94-7557	lusc_tcga	3340	deceased	0.995246	0.16
TCGA-56-A62T	nsclc_tcga_broad_2016	3339	censored	0.995246	0.16
TCGA-77-7338	lusc_tcga_pan_can_atlas_2018	3338	deceased	0.994948	0.164382
TCGA-94-7557	lusc_tcga_pan_can_atlas_2018	3337	deceased	0.99465	0.164382
TCGA-55-7995	nsclc_tcga_broad_2016	3336	censored	0.99465	0.2
TCGA-55-8090	nsclc_tcga_broad_2016	3335	censored	0.99465	0.2
TCGA-55-A494	nsclc_tcga_broad_2016	3334	censored	0.99465	0.2
TCGA-56-7730	nsclc_tcga_broad_2016	3333	censored	0.99465	0.2
TCGA-63-A5MY	nsclc_tcga_broad_2016	3332	censored	0.99465	0.2
TCGA-85-A4CN	nsclc_tcga_broad_2016	3331	censored	0.99465	0.2
TCGA-86-7713	nsclc_tcga_broad_2016	3330	censored	0.99465	0.2
TCGA-L9-A444	nsclc_tcga_broad_2016	3329	censored	0.99465	0.2
TCGA-86-7713	luad_tcga_pub	3328	censored	0.99465	0.229984
TCGA-56-A5DS	nsclc_tcga_broad_2016	3327	censored	0.99465	0.26
TCGA-56-A5DS	lusc_tcga	3326	censored	0.99465	0.26
TCGA-56-A5DS	lusc_tcga_pan_can_atlas_2018	3325	censored	0.99465	0.263011
TCGA-33-A5GW	lusc_tcga_pan_can_atlas_2018	3324	deceased	0.994351	0.295887
TCGA-33-A5GW	lusc_tcga	3323	deceased	0.994052	0.3
TCGA-33-A5GW	nsclc_tcga_broad_2016	3322	censored	0.994052	0.3
TCGA-44-6144	nsclc_tcga_broad_2016	3321	censored	0.994052	0.3
TCGA-55-8507	nsclc_tcga_broad_2016	3320	censored	0.994052	0.3
TCGA-55-8511	nsclc_tcga_broad_2016	3319	censored	0.994052	0.3
TCGA-86-8055	nsclc_tcga_broad_2016	3318	censored	0.994052	0.3
TCGA-86-A456	nsclc_tcga_broad_2016	3317	censored	0.994052	0.3
TCGA-77-8156	nsclc_tcga_broad_2016	3316	censored	0.994052	0.33
TCGA-85-7697	nsclc_tcga_broad_2016	3315	censored	0.994052	0.33
TCGA-85-8277	nsclc_tcga_broad_2016	3314	censored	0.994052	0.36
TCGA-55-8506	luad_tcga	3313	censored	0.994052	0.36
TCGA-55-8506	luad_tcga_pan_can_atlas_2018	3312	censored	0.994052	0.36164
TCGA-51-4079	nsclc_tcga_broad_2016	3311	deceased	0.993751	0.39
TCGA-51-4080	nsclc_tcga_broad_2016	3310	deceased	0.993451	0.39
TCGA-51-4079	lusc_tcga	3309	deceased	0.993151	0.39
TCGA-51-4080	lusc_tcga	3308	deceased	0.992851	0.39
TCGA-37-3792	nsclc_tcga_broad_2016	3307	censored	0.992851	0.39
TCGA-37-4141	nsclc_tcga_broad_2016	3306	censored	0.992851	0.39
TCGA-37-3792	lusc_tcga	3305	censored	0.992851	0.39
TCGA-37-4141	lusc_tcga	3304	censored	0.992851	0.39
TCGA-51-4079	lusc_tcga_pan_can_atlas_2018	3303	deceased	0.99255	0.394516
TCGA-51-4080	lusc_tcga_pan_can_atlas_2018	3302	deceased	0.99225	0.394516
TCGA-37-3792	lusc_tcga_pan_can_atlas_2018	3301	censored	0.99225	0.394516
TCGA-37-4141	lusc_tcga_pan_can_atlas_2018	3300	censored	0.99225	0.394516
TCGA-55-8506	nsclc_tcga_broad_2016	3299	censored	0.99225	0.4
TCGA-86-7701	nsclc_tcga_broad_2016	3298	censored	0.99225	0.4
TCGA-86-8073	nsclc_tcga_broad_2016	3297	censored	0.99225	0.4
TCGA-91-6836	nsclc_tcga_broad_2016	3296	censored	0.99225	0.4
TCGA-NJ-A55O	nsclc_tcga_broad_2016	3295	censored	0.99225	0.4
TCGA-NJ-A55O	luad_tcga_pan_can_atlas_2018	3294	censored	0.99225	0.427393
TCGA-37-3789	lusc_tcga_pan_can_atlas_2018	3293	censored	0.99225	0.427393
TCGA-NK-A7XE	lusc_tcga_pan_can_atlas_2018	3292	censored	0.99225	0.427393
TCGA-37-3789	nsclc_tcga_broad_2016	3291	censored	0.99225	0.43
TCGA-56-7222	nsclc_tcga_broad_2016	3290	censored	0.99225	0.43
TCGA-85-8287	nsclc_tcga_broad_2016	3289	censored	0.99225	0.43
TCGA-85-A53L	nsclc_tcga_broad_2016	3288	censored	0.99225	0.43
TCGA-NK-A7XE	nsclc_tcga_broad_2016	3287	censored	0.99225	0.43
TCGA-NJ-A55O	luad_tcga	3286	censored	0.99225	0.43
TCGA-37-3789	lusc_tcga	3285	censored	0.99225	0.43
TCGA-NK-A7XE	lusc_tcga	3284	censored	0.99225	0.43
TCGA-35-3615	luad_tcga_pub	3283	censored	0.99225	0.459969
TCGA-85-8071	nsclc_tcga_broad_2016	3282	censored	0.99225	0.46
TCGA-85-8666	nsclc_tcga_broad_2016	3281	censored	0.99225	0.46
TCGA-35-3615	luad_tcga	3280	censored	0.99225	0.46
TCGA-35-3615	luad_tcga_pan_can_atlas_2018	3279	censored	0.99225	0.460269
TCGA-77-7141	nsclc_tcga_broad_2016	3278	censored	0.99225	0.49
TCGA-85-A4CL	nsclc_tcga_broad_2016	3277	censored	0.99225	0.49
TCGA-NJ-A55A	luad_tcga	3276	censored	0.99225	0.49
TCGA-77-7141	lusc_tcga	3275	censored	0.99225	0.49
TCGA-NJ-A55A	luad_tcga_pan_can_atlas_2018	3274	censored	0.99225	0.493145
TCGA-77-7141	lusc_tcga_pan_can_atlas_2018	3273	censored	0.99225	0.493145
TCGA-35-3615	nsclc_tcga_broad_2016	3272	censored	0.99225	0.5
TCGA-55-7907	nsclc_tcga_broad_2016	3271	censored	0.99225	0.5
TCGA-55-8097	nsclc_tcga_broad_2016	3270	censored	0.99225	0.5
TCGA-55-8508	nsclc_tcga_broad_2016	3269	censored	0.99225	0.5
TCGA-55-8615	nsclc_tcga_broad_2016	3268	censored	0.99225	0.5
TCGA-73-4670	nsclc_tcga_broad_2016	3267	censored	0.99225	0.5
TCGA-86-7955	nsclc_tcga_broad_2016	3266	censored	0.99225	0.5
TCGA-86-8280	nsclc_tcga_broad_2016	3265	censored	0.99225	0.5
TCGA-86-8672	nsclc_tcga_broad_2016	3264	censored	0.99225	0.5
TCGA-86-A4P7	nsclc_tcga_broad_2016	3263	censored	0.99225	0.5
TCGA-97-8179	nsclc_tcga_broad_2016	3262	censored	0.99225	0.5
TCGA-55-7907	luad_tcga_pub	3261	censored	0.99225	0.525678
TCGA-85-8052	nsclc_tcga_broad_2016	3260	censored	0.99225	0.53
TCGA-22-4596	lusc_tcga_pan_can_atlas_2018	3259	deceased	0.991945	0.558898
TCGA-22-4596	nsclc_tcga_broad_2016	3258	deceased	0.991641	0.56
TCGA-22-4596	lusc_tcga	3257	deceased	0.991336	0.56
TCGA-56-8626	nsclc_tcga_broad_2016	3256	censored	0.991336	0.56
TCGA-97-7938	luad_tcga	3255	deceased	0.991032	0.59
TCGA-46-6026	nsclc_tcga_broad_2016	3254	censored	0.991032	0.59
TCGA-56-8309	nsclc_tcga_broad_2016	3253	censored	0.991032	0.59
TCGA-85-7696	nsclc_tcga_broad_2016	3252	censored	0.991032	0.59
TCGA-90-7769	nsclc_tcga_broad_2016	3251	censored	0.991032	0.59
TCGA-97-7938	luad_tcga_pub	3250	deceased	0.990727	0.591388
TCGA-55-7281	luad_tcga_pub	3249	censored	0.990727	0.591388
TCGA-67-3772	luad_tcga_pub	3248	censored	0.990727	0.591388
TCGA-67-3774	luad_tcga_pub	3247	censored	0.990727	0.591388
TCGA-97-7938	luad_tcga_pan_can_atlas_2018	3246	deceased	0.990421	0.591774
TCGA-97-7938	nsclc_tcga_broad_2016	3245	deceased	0.990116	0.6
TCGA-55-7281	nsclc_tcga_broad_2016	3244	censored	0.990116	0.6
TCGA-55-7903	nsclc_tcga_broad_2016	3243	censored	0.990116	0.6
TCGA-86-8054	nsclc_tcga_broad_2016	3242	censored	0.990116	0.6
TCGA-86-8671	nsclc_tcga_broad_2016	3241	censored	0.990116	0.6
TCGA-86-8672	luad_tcga	3240	deceased	0.989811	0.62
TCGA-55-7903	luad_tcga_pub	3239	censored	0.989811	0.624243
TCGA-86-8672	luad_tcga_pan_can_atlas_2018	3238	deceased	0.989505	0.624651
TCGA-85-A50M	nsclc_tcga_broad_2016	3237	censored	0.989505	0.63
TCGA-58-8393	nsclc_tcga_broad_2016	3236	censored	0.989505	0.66
TCGA-85-8355	nsclc_tcga_broad_2016	3235	censored	0.989505	0.66
TCGA-55-7911	luad_tcga_pub	3234	censored	0.989505	0.689953
TCGA-67-6216	luad_tcga_pub	3233	censored	0.989505	0.689953
TCGA-85-8481	nsclc_tcga_broad_2016	3232	censored	0.989505	0.69
TCGA-50-6673	nsclc_tcga_broad_2016	3231	deceased	0.989199	0.7
A230	luad_oncosg_2020	3230	deceased	0.988892	0.7
TCGA-55-7911	nsclc_tcga_broad_2016	3229	censored	0.988892	0.7
TCGA-55-8087	nsclc_tcga_broad_2016	3228	censored	0.988892	0.7
TCGA-55-A57B	nsclc_tcga_broad_2016	3227	censored	0.988892	0.7
TCGA-95-7944	nsclc_tcga_broad_2016	3226	censored	0.988892	0.7
TCGA-97-7941	nsclc_tcga_broad_2016	3225	censored	0.988892	0.7
TCGA-50-6673	luad_tcga	3224	deceased	0.988586	0.72
TCGA-85-8479	nsclc_tcga_broad_2016	3223	censored	0.988586	0.72
TCGA-50-6673	luad_tcga_pub	3222	deceased	0.988279	0.722808
TCGA-97-7941	luad_tcga_pub	3221	censored	0.988279	0.722808
TCGA-50-6673	luad_tcga_pan_can_atlas_2018	3220	deceased	0.987972	0.72328
TCGA-85-8287	lusc_tcga_pan_can_atlas_2018	3219	deceased	0.987665	0.756156
TCGA-85-8287	lusc_tcga	3218	deceased	0.987358	0.76
TCGA-55-6712	luad_tcga_pub	3217	censored	0.987358	0.788518
TCGA-55-7728	luad_tcga_pub	3216	censored	0.987358	0.788518
TCGA-22-5478	lusc_tcga_pan_can_atlas_2018	3215	deceased	0.987051	0.789032
TCGA-86-8074	luad_tcga_pan_can_atlas_2018	3214	censored	0.987051	0.789032
TCGA-22-5478	nsclc_tcga_broad_2016	3213	deceased	0.986744	0.79
TCGA-22-5478	lusc_tcga	3212	deceased	0.986437	0.79
TCGA-39-5037	nsclc_tcga_broad_2016	3211	censored	0.986437	0.79
TCGA-85-6561	nsclc_tcga_broad_2016	3210	censored	0.986437	0.79
TCGA-85-A513	nsclc_tcga_broad_2016	3209	censored	0.986437	0.79
TCGA-86-8074	luad_tcga	3208	censored	0.986437	0.79
TCGA-55-6712	nsclc_tcga_broad_2016	3207	censored	0.986437	0.8
TCGA-55-6971	nsclc_tcga_broad_2016	3206	censored	0.986437	0.8
TCGA-55-7728	nsclc_tcga_broad_2016	3205	censored	0.986437	0.8
TCGA-86-8074	nsclc_tcga_broad_2016	3204	censored	0.986437	0.8
TCGA-86-8278	nsclc_tcga_broad_2016	3203	censored	0.986437	0.8
TCGA-56-A4ZJ	nsclc_tcga_broad_2016	3202	censored	0.986437	0.82
TCGA-85-A4QR	nsclc_tcga_broad_2016	3201	censored	0.986437	0.82
A229	luad_oncosg_2020	3200	deceased	0.986128	0.833333
TCGA-56-6546	nsclc_tcga_broad_2016	3199	censored	0.986128	0.86
TCGA-56-7582	nsclc_tcga_broad_2016	3198	censored	0.986128	0.86
TCGA-56-8082	nsclc_tcga_broad_2016	3197	censored	0.986128	0.86
TCGA-85-8048	nsclc_tcga_broad_2016	3196	censored	0.986128	0.86
TCGA-67-6215	luad_tcga_pub	3195	censored	0.986128	0.887082
TCGA-56-8307	nsclc_tcga_broad_2016	3194	censored	0.986128	0.89
TCGA-55-8092	nsclc_tcga_broad_2016	3193	censored	0.986128	0.9
TCGA-55-A493	nsclc_tcga_broad_2016	3192	censored	0.986128	0.9
TCGA-86-7711	nsclc_tcga_broad_2016	3191	censored	0.986128	0.9
TCGA-86-8076	nsclc_tcga_broad_2016	3190	censored	0.986128	0.9
TCGA-86-8359	nsclc_tcga_broad_2016	3189	censored	0.986128	0.9
TCGA-95-8039	nsclc_tcga_broad_2016	3188	censored	0.986128	0.9
TCGA-55-6971	luad_tcga_pub	3187	censored	0.986128	0.919937
TCGA-91-6849	luad_tcga_pub	3186	censored	0.986128	0.919937
TCGA-56-8201	nsclc_tcga_broad_2016	3185	censored	0.986128	0.92
TCGA-66-2755	nsclc_tcga_broad_2016	3184	censored	0.986128	0.92
TCGA-85-8580	nsclc_tcga_broad_2016	3183	censored	0.986128	0.92
TCGA-55-A493	luad_tcga	3182	censored	0.986128	0.92
TCGA-66-2755	lusc_tcga	3181	censored	0.986128	0.92
TCGA-55-A493	luad_tcga_pan_can_atlas_2018	3180	censored	0.986128	0.920538
TCGA-66-2755	lusc_tcga_pan_can_atlas_2018	3179	censored	0.986128	0.920538
TCGA-46-6025	nsclc_tcga_broad_2016	3178	censored	0.986128	0.95
TCGA-NC-A5HM	nsclc_tcga_broad_2016	3177	censored	0.986128	0.95
TCGA-05-5429	luad_tcga_pub	3176	censored	0.986128	0.985647
TCGA-66-2744	lusc_tcga_pan_can_atlas_2018	3175	censored	0.986128	0.986291
TCGA-56-7221	nsclc_tcga_broad_2016	3174	censored	0.986128	0.99
TCGA-56-7223	nsclc_tcga_broad_2016	3173	censored	0.986128	0.99
TCGA-66-2744	nsclc_tcga_broad_2016	3172	censored	0.986128	0.99
TCGA-66-2757	nsclc_tcga_broad_2016	3171	censored	0.986128	0.99
TCGA-66-2744	lusc_tcga	3170	censored	0.986128	0.99
NSLC-0175	lung_nci_2022	3169	deceased	0.985817	1
NSLC-0220	lung_nci_2022	3168	deceased	0.985506	1
TCGA-05-5420	nsclc_tcga_broad_2016	3167	censored	0.985506	1
TCGA-05-5429	nsclc_tcga_broad_2016	3166	censored	0.985506	1
TCGA-55-7994	nsclc_tcga_broad_2016	3165	censored	0.985506	1
TCGA-55-8505	nsclc_tcga_broad_2016	3164	censored	0.985506	1
TCGA-55-A48Z	nsclc_tcga_broad_2016	3163	censored	0.985506	1
TCGA-67-3770	nsclc_tcga_broad_2016	3162	censored	0.985506	1
TCGA-91-7771	nsclc_tcga_broad_2016	3161	censored	0.985506	1
NSLC-0223	lung_nci_2022	3160	censored	0.985506	1
TCGA-05-5420	luad_tcga_pub	3159	censored	0.985506	1.0185
TCGA-55-7727	luad_tcga_pub	3158	censored	0.985506	1.0185
TCGA-91-7771	luad_tcga_pub	3157	censored	0.985506	1.0185
TCGA-66-2753	lusc_tcga_pan_can_atlas_2018	3156	censored	0.985506	1.01917
TCGA-66-2766	lusc_tcga_pan_can_atlas_2018	3155	censored	0.985506	1.01917
TCGA-56-A4BY	nsclc_tcga_broad_2016	3154	censored	0.985506	1.02
TCGA-66-2766	nsclc_tcga_broad_2016	3153	censored	0.985506	1.02
TCGA-94-8491	nsclc_tcga_broad_2016	3152	censored	0.985506	1.02
TCGA-66-2753	lusc_tcga	3151	censored	0.985506	1.02
TCGA-66-2766	lusc_tcga	3150	censored	0.985506	1.02
TCGA-93-A4JO	luad_tcga	3149	deceased	0.985193	1.08
TCGA-93-A4JO	luad_tcga_pan_can_atlas_2018	3148	deceased	0.98488	1.08492
TCGA-93-A4JO	nsclc_tcga_broad_2016	3147	deceased	0.984567	1.1
TCGA-55-7727	nsclc_tcga_broad_2016	3146	censored	0.984567	1.1
TCGA-55-8085	nsclc_tcga_broad_2016	3145	censored	0.984567	1.1
TCGA-55-8205	nsclc_tcga_broad_2016	3144	censored	0.984567	1.1
TCGA-55-A48X	nsclc_tcga_broad_2016	3143	censored	0.984567	1.1
TCGA-86-7953	nsclc_tcga_broad_2016	3142	censored	0.984567	1.1
TCGA-86-8669	nsclc_tcga_broad_2016	3141	censored	0.984567	1.1
TCGA-95-7039	nsclc_tcga_broad_2016	3140	censored	0.984567	1.1
TCGA-55-7283	luad_tcga_pub	3139	censored	0.984567	1.11707
TCGA-95-7039	luad_tcga_pub	3138	censored	0.984567	1.11707
TCGA-34-7107	lusc_tcga_pan_can_atlas_2018	3137	deceased	0.984253	1.1178
TCGA-34-7107	nsclc_tcga_broad_2016	3136	deceased	0.983939	1.12
TCGA-34-7107	lusc_tcga	3135	deceased	0.983626	1.12
TCGA-56-8629	nsclc_tcga_broad_2016	3134	censored	0.983626	1.12
TCGA-85-6798	nsclc_tcga_broad_2016	3133	censored	0.983626	1.12
TCGA-91-6835	luad_tcga_pub	3132	censored	0.983626	1.14992
TCGA-L3-A4E7	nsclc_tcga_broad_2016	3131	censored	0.983626	1.15
TCGA-91-6849	luad_tcga	3130	censored	0.983626	1.15
TCGA-91-6849	luad_tcga_pan_can_atlas_2018	3129	censored	0.983626	1.15067
TCGA-56-8624	nsclc_tcga_broad_2016	3128	censored	0.983626	1.18
TCGA-77-A5GA	nsclc_tcga_broad_2016	3127	censored	0.983626	1.18
TCGA-85-8072	nsclc_tcga_broad_2016	3126	censored	0.983626	1.18
TCGA-LA-A446	nsclc_tcga_broad_2016	3125	censored	0.983626	1.18
TCGA-55-7283	nsclc_tcga_broad_2016	3124	censored	0.983626	1.2
TCGA-86-8585	nsclc_tcga_broad_2016	3123	censored	0.983626	1.2
TCGA-91-6835	nsclc_tcga_broad_2016	3122	censored	0.983626	1.2
TCGA-91-6849	nsclc_tcga_broad_2016	3121	censored	0.983626	1.2
TCGA-91-6828	luad_tcga_pub	3120	censored	0.983626	1.21563
TCGA-NC-A5HH	lusc_tcga_pan_can_atlas_2018	3119	censored	0.983626	1.21643
TCGA-60-2724	nsclc_tcga_broad_2016	3118	censored	0.983626	1.22
TCGA-NC-A5HH	nsclc_tcga_broad_2016	3117	censored	0.983626	1.22
TCGA-NC-A5HH	lusc_tcga	3116	censored	0.983626	1.22
TCGA-73-4677	luad_tcga_pan_can_atlas_2018	3115	deceased	0.98331	1.2493
TCGA-73-4677	luad_tcga	3114	deceased	0.982994	1.25
TCGA-85-7844	nsclc_tcga_broad_2016	3113	censored	0.982994	1.25
TCGA-55-7725	luad_tcga_pub	3112	censored	0.982994	1.28134
TCGA-73-4677	nsclc_tcga_broad_2016	3111	deceased	0.982678	1.3
TCGA-55-7576	nsclc_tcga_broad_2016	3110	censored	0.982678	1.3
TCGA-55-7725	nsclc_tcga_broad_2016	3109	censored	0.982678	1.3
TCGA-55-7726	nsclc_tcga_broad_2016	3108	censored	0.982678	1.3
TCGA-73-4675	nsclc_tcga_broad_2016	3107	censored	0.982678	1.3
TCGA-86-A4P8	nsclc_tcga_broad_2016	3106	censored	0.982678	1.3
TCGA-91-6828	nsclc_tcga_broad_2016	3105	censored	0.982678	1.3
TCGA-95-7947	nsclc_tcga_broad_2016	3104	censored	0.982678	1.3
NSLC-0088	lung_nci_2022	3103	censored	0.982678	1.3
TCGA-55-7576	luad_tcga_pub	3102	censored	0.982678	1.3142
TCGA-73-4675	luad_tcga_pub	3101	censored	0.982678	1.3142
TCGA-56-7580	nsclc_tcga_broad_2016	3100	censored	0.982678	1.32
TCGA-56-8503	lusc_tcga_pan_can_atlas_2018	3099	censored	0.982678	1.34793
TCGA-56-8503	lusc_tcga	3098	censored	0.982678	1.35
TCGA-90-6837	nsclc_tcga_broad_2016	3097	censored	0.982678	1.38
TCGA-85-7710	lusc_tcga	3096	censored	0.982678	1.38
TCGA-85-7710	lusc_tcga_pan_can_atlas_2018	3095	censored	0.982678	1.38081
TCGA-50-8457	nsclc_tcga_broad_2016	3094	censored	0.982678	1.4
TCGA-55-8091	nsclc_tcga_broad_2016	3093	censored	0.982678	1.4
TCGA-55-8301	nsclc_tcga_broad_2016	3092	censored	0.982678	1.4
TCGA-55-A48Y	nsclc_tcga_broad_2016	3091	censored	0.982678	1.4
TCGA-86-8075	nsclc_tcga_broad_2016	3090	censored	0.982678	1.4
TCGA-85-8070	nsclc_tcga_broad_2016	3089	censored	0.982678	1.41
TCGA-94-A4VJ	nsclc_tcga_broad_2016	3088	censored	0.982678	1.41
TCGA-91-A4BC	luad_tcga_pan_can_atlas_2018	3087	censored	0.982678	1.44656
TCGA-99-8032	luad_tcga_pan_can_atlas_2018	3086	censored	0.982678	1.44656
TCGA-56-7579	nsclc_tcga_broad_2016	3085	censored	0.982678	1.45
TCGA-55-8096	nsclc_tcga_broad_2016	3084	censored	0.982678	1.5
TCGA-55-8206	nsclc_tcga_broad_2016	3083	censored	0.982678	1.5
TCGA-55-A4DF	nsclc_tcga_broad_2016	3082	censored	0.982678	1.5
TCGA-86-8668	nsclc_tcga_broad_2016	3081	censored	0.982678	1.5
A265	luad_oncosg_2020	3080	censored	0.982678	1.5
TCGA-56-A4BX	nsclc_tcga_broad_2016	3079	censored	0.982678	1.51
TCGA-33-4589	lusc_tcga	3078	deceased	0.982359	1.54
TCGA-33-4589	lusc_tcga_pan_can_atlas_2018	3077	deceased	0.98204	1.54519
TCGA-33-4589	nsclc_tcga_broad_2016	3076	deceased	0.98172	1.55
TCGA-90-7766	nsclc_tcga_broad_2016	3075	censored	0.98172	1.55
NSLC-0166	lung_nci_2022	3074	censored	0.98172	1.56667
TCGA-44-7662	nsclc_tcga_broad_2016	3073	censored	0.98172	1.6
TCGA-55-8616	nsclc_tcga_broad_2016	3072	censored	0.98172	1.6
TCGA-55-8619	nsclc_tcga_broad_2016	3071	censored	0.98172	1.6
TCGA-55-A490	nsclc_tcga_broad_2016	3070	censored	0.98172	1.6
TCGA-NJ-A4YP	nsclc_tcga_broad_2016	3069	censored	0.98172	1.6
NSLC-0165	lung_nci_2022	3068	censored	0.98172	1.6
TCGA-85-7698	nsclc_tcga_broad_2016	3067	censored	0.98172	1.61
A228	luad_oncosg_2020	3066	deceased	0.9814	1.63333
TCGA-NJ-A4YP	luad_tcga	3065	censored	0.9814	1.64
TCGA-44-7662	luad_tcga_pub	3064	censored	0.9814	1.64274
TCGA-NJ-A4YP	luad_tcga_pan_can_atlas_2018	3063	censored	0.9814	1.64382
TCGA-55-7227	nsclc_tcga_broad_2016	3062	censored	0.9814	1.7
TCGA-39-5028	lusc_tcga_pan_can_atlas_2018	3061	deceased	0.981079	1.70957
TCGA-39-5028	nsclc_tcga_broad_2016	3060	deceased	0.980759	1.71
TCGA-39-5028	lusc_tcga	3059	deceased	0.980438	1.71
TCGA-22-1011	nsclc_tcga_broad_2016	3058	deceased	0.980118	1.74
TCGA-22-1011	lusc_tcga	3057	deceased	0.979797	1.74
TCGA-18-3419	nsclc_tcga_broad_2016	3056	censored	0.979797	1.74
TCGA-22-1011	lusc_tcga_pan_can_atlas_2018	3055	deceased	0.979476	1.74245
TCGA-55-7815	luad_tcga_pub	3054	censored	0.979476	1.77416
TCGA-85-8288	nsclc_tcga_broad_2016	3053	censored	0.979476	1.78
TCGA-85-8353	nsclc_tcga_broad_2016	3052	censored	0.979476	1.78
A185	luad_oncosg_2020	3051	deceased	0.979155	1.8
TCGA-55-7815	nsclc_tcga_broad_2016	3050	censored	0.979155	1.8
TCGA-43-A56U	nsclc_tcga_broad_2016	3049	censored	0.979155	1.81
TCGA-85-8351	nsclc_tcga_broad_2016	3048	censored	0.979155	1.81
TCGA-L9-A5IP	nsclc_tcga_broad_2016	3047	deceased	0.978834	1.9
TCGA-L9-A5IP	luad_tcga_pan_can_atlas_2018	3046	deceased	0.978513	1.90683
TCGA-L9-A5IP	luad_tcga	3045	deceased	0.978191	1.91
TCGA-39-5030	lusc_tcga_pan_can_atlas_2018	3044	deceased	0.97787	1.9397
TCGA-39-5030	nsclc_tcga_broad_2016	3043	deceased	0.977549	1.94
TCGA-39-5030	lusc_tcga	3042	deceased	0.977227	1.94
TCGA-66-2785	nsclc_tcga_broad_2016	3041	censored	0.977227	1.97
TCGA-85-7950	nsclc_tcga_broad_2016	3040	censored	0.977227	1.97
TCGA-85-8049	nsclc_tcga_broad_2016	3039	censored	0.977227	1.97
TCGA-85-8350	nsclc_tcga_broad_2016	3038	censored	0.977227	1.97
TCGA-91-6830	luad_tcga	3037	censored	0.977227	1.97
TCGA-66-2785	lusc_tcga	3036	censored	0.977227	1.97
TCGA-67-3771	luad_tcga_pub	3035	censored	0.977227	1.97129
TCGA-91-6830	luad_tcga_pan_can_atlas_2018	3034	censored	0.977227	1.97258
TCGA-66-2785	lusc_tcga_pan_can_atlas_2018	3033	censored	0.977227	1.97258
TCGA-64-5775	nsclc_tcga_broad_2016	3032	deceased	0.976905	2
TCGA-98-A53B	lusc_tcga	3031	deceased	0.976583	2
TCGA-05-5715	nsclc_tcga_broad_2016	3030	censored	0.976583	2
TCGA-71-6725	nsclc_tcga_broad_2016	3029	censored	0.976583	2
NSLC-0226	lung_nci_2022	3028	censored	0.976583	2
TCGA-66-2737	lusc_tcga	3027	censored	0.976583	2
TCGA-66-2754	lusc_tcga	3026	censored	0.976583	2
TCGA-66-2765	lusc_tcga	3025	censored	0.976583	2
TCGA-66-2767	lusc_tcga	3024	censored	0.976583	2
TCGA-66-2768	lusc_tcga	3023	censored	0.976583	2
TCGA-66-2777	lusc_tcga	3022	censored	0.976583	2
TCGA-85-8355	lusc_tcga	3021	censored	0.976583	2
TCGA-71-6725	luad_tcga_pub	3020	censored	0.976583	2.00415
TCGA-98-A53B	lusc_tcga_pan_can_atlas_2018	3019	deceased	0.976259	2.00546
TCGA-66-2737	lusc_tcga_pan_can_atlas_2018	3018	censored	0.976259	2.00546
TCGA-66-2754	lusc_tcga_pan_can_atlas_2018	3017	censored	0.976259	2.00546
TCGA-66-2765	lusc_tcga_pan_can_atlas_2018	3016	censored	0.976259	2.00546
TCGA-66-2767	lusc_tcga_pan_can_atlas_2018	3015	censored	0.976259	2.00546
TCGA-66-2768	lusc_tcga_pan_can_atlas_2018	3014	censored	0.976259	2.00546
TCGA-66-2777	lusc_tcga_pan_can_atlas_2018	3013	censored	0.976259	2.00546
TCGA-85-8355	lusc_tcga_pan_can_atlas_2018	3012	censored	0.976259	2.00546
TCGA-98-A53B	nsclc_tcga_broad_2016	3011	deceased	0.975935	2.01
TCGA-66-2754	nsclc_tcga_broad_2016	3010	censored	0.975935	2.01
TCGA-66-2765	nsclc_tcga_broad_2016	3009	censored	0.975935	2.01
TCGA-66-2767	nsclc_tcga_broad_2016	3008	censored	0.975935	2.01
TCGA-66-2777	nsclc_tcga_broad_2016	3007	censored	0.975935	2.01
TCGA-85-8354	nsclc_tcga_broad_2016	3006	censored	0.975935	2.01
TCGA-05-5715	luad_tcga_pub	3005	censored	0.975935	2.037
TCGA-67-3773	luad_tcga_pub	3004	censored	0.975935	2.037
TCGA-64-5775	luad_tcga_pan_can_atlas_2018	3003	deceased	0.97561	2.03833
TCGA-05-5715	luad_tcga_pan_can_atlas_2018	3002	censored	0.97561	2.03833
TCGA-64-5775	luad_tcga	3001	deceased	0.975285	2.04
TCGA-56-6545	nsclc_tcga_broad_2016	3000	censored	0.975285	2.04
TCGA-05-5715	luad_tcga	2999	censored	0.975285	2.04
TCGA-51-4081	nsclc_tcga_broad_2016	2998	censored	0.975285	2.07
TCGA-56-8625	nsclc_tcga_broad_2016	2997	censored	0.975285	2.07
TCGA-55-6980	nsclc_tcga_broad_2016	2996	censored	0.975285	2.2
TCGA-55-8207	nsclc_tcga_broad_2016	2995	censored	0.975285	2.2
TCGA-55-8620	nsclc_tcga_broad_2016	2994	censored	0.975285	2.2
TCGA-85-8352	nsclc_tcga_broad_2016	2993	censored	0.975285	2.2
TCGA-55-6980	luad_tcga_pub	2992	censored	0.975285	2.20128
TCGA-69-7978	nsclc_tcga_broad_2016	2991	censored	0.975285	2.3
TCGA-92-8065	nsclc_tcga_broad_2016	2990	censored	0.975285	2.3
TCGA-95-8494	nsclc_tcga_broad_2016	2989	censored	0.975285	2.3
TCGA-92-8065	lusc_tcga	2988	censored	0.975285	2.3
TCGA-92-8065	lusc_tcga_pan_can_atlas_2018	2987	censored	0.975285	2.30134
TCGA-MP-A4TC	nsclc_tcga_broad_2016	2986	deceased	0.974958	2.4
TCGA-MP-A4TC	luad_tcga	2985	deceased	0.974632	2.43
TCGA-MP-A4TC	luad_tcga_pan_can_atlas_2018	2984	deceased	0.974305	2.43285
TCGA-44-A4SU	nsclc_tcga_broad_2016	2983	censored	0.974305	2.5
TCGA-69-8254	nsclc_tcga_broad_2016	2982	censored	0.974305	2.5
TCGA-91-6835	luad_tcga_pan_can_atlas_2018	2981	censored	0.974305	2.59723
TCGA-91-6835	luad_tcga	2980	censored	0.974305	2.6
TCGA-34-2596	nsclc_tcga_broad_2016	2979	deceased	0.973978	2.63
TCGA-34-2596	lusc_tcga	2978	deceased	0.973651	2.63
TCGA-34-2596	lusc_tcga_pan_can_atlas_2018	2977	deceased	0.973324	2.63011
TCGA-92-7340	lusc_tcga	2976	censored	0.973324	2.69
TCGA-44-6775	luad_tcga_pub	2975	censored	0.973324	2.6941
TCGA-92-7340	lusc_tcga_pan_can_atlas_2018	2974	censored	0.973324	2.69586
TCGA-44-6775	nsclc_tcga_broad_2016	2973	censored	0.973324	2.7
NSLC-0086	lung_nci_2022	2972	censored	0.973324	2.7
TCGA-68-7755	lusc_tcga_pan_can_atlas_2018	2971	censored	0.973324	2.72874
TCGA-68-7755	nsclc_tcga_broad_2016	2970	censored	0.973324	2.73
TCGA-MF-A522	nsclc_tcga_broad_2016	2969	censored	0.973324	2.73
TCGA-68-7755	lusc_tcga	2968	censored	0.973324	2.73
TCGA-98-8020	nsclc_tcga_broad_2016	2967	deceased	0.972996	2.76
TCGA-98-8020	lusc_tcga	2966	deceased	0.972668	2.76
TCGA-95-8494	luad_tcga	2965	censored	0.972668	2.76
TCGA-MN-A4N5	luad_tcga	2964	censored	0.972668	2.76
TCGA-98-8020	lusc_tcga_pan_can_atlas_2018	2963	deceased	0.972339	2.76161
TCGA-95-8494	luad_tcga_pan_can_atlas_2018	2962	censored	0.972339	2.76161
TCGA-MN-A4N5	luad_tcga_pan_can_atlas_2018	2961	censored	0.972339	2.76161
TCGA-18-4086	lusc_tcga	2960	deceased	0.972011	2.79
TCGA-18-4086	lusc_tcga_pan_can_atlas_2018	2959	deceased	0.971682	2.79449
TCGA-18-4086	nsclc_tcga_broad_2016	2958	deceased	0.971354	2.8
TCGA-43-6770	nsclc_tcga_broad_2016	2957	censored	0.971354	2.8
TCGA-MN-A4N5	nsclc_tcga_broad_2016	2956	censored	0.971354	2.8
TCGA-95-7562	luad_tcga	2955	deceased	0.971025	2.86
TCGA-94-7033	nsclc_tcga_broad_2016	2954	censored	0.971025	2.86
TCGA-95-7562	luad_tcga_pan_can_atlas_2018	2953	deceased	0.970696	2.86024
TCGA-NC-A5HL	lusc_tcga_pan_can_atlas_2018	2952	deceased	0.970368	2.89312
TCGA-95-7562	nsclc_tcga_broad_2016	2951	deceased	0.970039	2.9
TCGA-55-5899	nsclc_tcga_broad_2016	2950	censored	0.970039	2.9
TCGA-69-7979	nsclc_tcga_broad_2016	2949	censored	0.970039	2.9
TCGA-97-8175	nsclc_tcga_broad_2016	2948	censored	0.970039	2.9
TCGA-43-8118	lusc_tcga	2947	deceased	0.96971	2.92
TCGA-90-7767	lusc_tcga	2946	censored	0.96971	2.92
TCGA-43-8118	lusc_tcga_pan_can_atlas_2018	2945	deceased	0.96938	2.926
TCGA-90-7767	lusc_tcga_pan_can_atlas_2018	2944	censored	0.96938	2.926
TCGA-43-8118	nsclc_tcga_broad_2016	2943	deceased	0.969051	2.93
TCGA-90-7767	nsclc_tcga_broad_2016	2942	censored	0.969051	2.93
TCGA-05-4415	luad_tcga_pub	2941	deceased	0.968721	2.95694
TCGA-05-4415	luad_tcga	2940	deceased	0.968392	2.99
TCGA-05-4415	luad_tcga_pan_can_atlas_2018	2939	deceased	0.968062	2.99175
TCGA-05-4415	nsclc_tcga_broad_2016	2938	deceased	0.967733	3
TCGA-18-5592	nsclc_tcga_broad_2016	2937	censored	0.967733	3.03
TCGA-85-8353	lusc_tcga	2936	deceased	0.967403	3.09
TCGA-85-8353	lusc_tcga_pan_can_atlas_2018	2935	deceased	0.967074	3.09038
TCGA-55-7574	nsclc_tcga_broad_2016	2934	censored	0.967074	3.1
TCGA-55-7574	luad_tcga_pub	2933	censored	0.967074	3.12122
TCGA-68-8251	nsclc_tcga_broad_2016	2932	censored	0.967074	3.16
TCGA-44-2666	luad_tcga_pub	2931	deceased	0.966744	3.18693
TCGA-44-2666	luad_tcga_pan_can_atlas_2018	2930	deceased	0.966414	3.18901
TCGA-60-2720	lusc_tcga_pan_can_atlas_2018	2929	censored	0.966414	3.18901
TCGA-44-2666	luad_tcga	2928	deceased	0.966084	3.19
TCGA-60-2720	nsclc_tcga_broad_2016	2927	censored	0.966084	3.19
TCGA-60-2720	lusc_tcga	2926	censored	0.966084	3.19
TCGA-44-2666	nsclc_tcga_broad_2016	2925	deceased	0.965753	3.2
TCGA-44-6148	nsclc_tcga_broad_2016	2924	censored	0.965753	3.2
NSLC-0087	lung_nci_2022	2923	censored	0.965753	3.2
TCGA-55-A490	luad_tcga	2922	deceased	0.965423	3.25
TCGA-55-A490	luad_tcga_pan_can_atlas_2018	2921	deceased	0.965092	3.25476
TCGA-98-A53I	nsclc_tcga_broad_2016	2920	censored	0.965092	3.26
TCGA-44-8119	nsclc_tcga_broad_2016	2919	censored	0.965092	3.3
TCGA-55-8089	nsclc_tcga_broad_2016	2918	censored	0.965092	3.3
TCGA-69-8253	nsclc_tcga_broad_2016	2917	censored	0.965092	3.3
TCGA-93-A4JQ	nsclc_tcga_broad_2016	2916	censored	0.965092	3.3
TCGA-44-6145	luad_tcga_pub	2915	censored	0.965092	3.3512
TCGA-37-5819	lusc_tcga	2914	censored	0.965092	3.38
TCGA-44-2661	luad_tcga_pub	2913	censored	0.965092	3.38405
TCGA-37-5819	lusc_tcga_pan_can_atlas_2018	2912	censored	0.965092	3.38626
TCGA-37-5819	nsclc_tcga_broad_2016	2911	censored	0.965092	3.39
TCGA-44-2661	nsclc_tcga_broad_2016	2910	censored	0.965092	3.4
TCGA-44-6145	nsclc_tcga_broad_2016	2909	censored	0.965092	3.4
TCGA-L9-A8F4	nsclc_tcga_broad_2016	2908	censored	0.965092	3.4
TCGA-68-A59J	nsclc_tcga_broad_2016	2907	censored	0.965092	3.42
TCGA-56-8305	nsclc_tcga_broad_2016	2906	censored	0.965092	3.45
TCGA-56-8305	lusc_tcga	2905	censored	0.965092	3.45
TCGA-56-8305	lusc_tcga_pan_can_atlas_2018	2904	censored	0.965092	3.45202
TCGA-56-8304	lusc_tcga	2903	censored	0.965092	3.48
TCGA-92-7341	lusc_tcga	2902	censored	0.965092	3.48
TCGA-56-8304	lusc_tcga_pan_can_atlas_2018	2901	censored	0.965092	3.48489
TCGA-92-7341	lusc_tcga_pan_can_atlas_2018	2900	censored	0.965092	3.48489
TCGA-56-8304	nsclc_tcga_broad_2016	2899	censored	0.965092	3.49
TCGA-92-7341	nsclc_tcga_broad_2016	2898	censored	0.965092	3.49
TCGA-44-5643	nsclc_tcga_broad_2016	2897	censored	0.965092	3.5
TCGA-44-A47B	nsclc_tcga_broad_2016	2896	censored	0.965092	3.5
TCGA-50-8460	nsclc_tcga_broad_2016	2895	censored	0.965092	3.5
TCGA-55-8621	nsclc_tcga_broad_2016	2894	censored	0.965092	3.5
TCGA-97-8171	nsclc_tcga_broad_2016	2893	censored	0.965092	3.5
TCGA-60-2696	lusc_tcga	2892	deceased	0.964759	3.58
TCGA-85-A5B5	lusc_tcga_pan_can_atlas_2018	2891	censored	0.964759	3.64928
TCGA-NK-A5CX	lusc_tcga_pan_can_atlas_2018	2890	censored	0.964759	3.64928
TCGA-85-A5B5	nsclc_tcga_broad_2016	2889	censored	0.964759	3.65
TCGA-94-8035	nsclc_tcga_broad_2016	2888	censored	0.964759	3.65
TCGA-NK-A5CX	nsclc_tcga_broad_2016	2887	censored	0.964759	3.65
TCGA-85-A5B5	lusc_tcga	2886	censored	0.964759	3.65
TCGA-NK-A5CX	lusc_tcga	2885	censored	0.964759	3.65
TCGA-37-A5EM	nsclc_tcga_broad_2016	2884	censored	0.964759	3.68
TCGA-L9-A7SV	nsclc_tcga_broad_2016	2883	censored	0.964759	3.7
NSLC-0163	lung_nci_2022	2882	censored	0.964759	3.7
TCGA-O2-A52Q	lusc_tcga	2881	deceased	0.964424	3.71
TCGA-O2-A52Q	lusc_tcga_pan_can_atlas_2018	2880	deceased	0.964089	3.71503
TCGA-O2-A52Q	nsclc_tcga_broad_2016	2879	deceased	0.963754	3.72
TCGA-98-7454	nsclc_tcga_broad_2016	2878	censored	0.963754	3.78
TCGA-44-A4SS	nsclc_tcga_broad_2016	2877	censored	0.963754	3.8
TCGA-97-8552	nsclc_tcga_broad_2016	2876	censored	0.963754	3.8
TCGA-J2-8194	nsclc_tcga_broad_2016	2875	censored	0.963754	3.8
TCGA-L9-A443	nsclc_tcga_broad_2016	2874	censored	0.963754	3.8
NSLC-0164	lung_nci_2022	2873	censored	0.963754	3.8
TCGA-86-A4D0	luad_tcga	2872	deceased	0.963419	3.81
TCGA-43-6773	lusc_tcga	2871	deceased	0.963083	3.81
TCGA-86-A4D0	luad_tcga_pan_can_atlas_2018	2870	deceased	0.962747	3.81366
TCGA-43-6773	lusc_tcga_pan_can_atlas_2018	2869	deceased	0.962412	3.81366
TCGA-43-6773	nsclc_tcga_broad_2016	2868	deceased	0.962076	3.82
TCGA-55-6975	luad_tcga_pan_can_atlas_2018	2867	deceased	0.961741	3.87941
TCGA-55-6975	luad_tcga	2866	deceased	0.961405	3.88
TCGA-98-A539	nsclc_tcga_broad_2016	2865	censored	0.961405	3.88
TCGA-50-6591	nsclc_tcga_broad_2016	2864	deceased	0.961069	3.9
TCGA-55-6975	nsclc_tcga_broad_2016	2863	deceased	0.960734	3.9
TCGA-50-6591	luad_tcga	2862	deceased	0.960398	3.91
TCGA-55-7727	luad_tcga	2861	censored	0.960398	3.91
TCGA-50-6591	luad_tcga_pan_can_atlas_2018	2860	deceased	0.960062	3.91229
TCGA-55-7727	luad_tcga_pan_can_atlas_2018	2859	censored	0.960062	3.91229
TCGA-98-A538	nsclc_tcga_broad_2016	2858	censored	0.960062	3.95
TCGA-05-4250	luad_tcga_pan_can_atlas_2018	2857	deceased	0.959726	3.97804
TCGA-05-4250	luad_tcga	2856	deceased	0.95939	3.98
TCGA-46-3769	nsclc_tcga_broad_2016	2855	censored	0.95939	3.98
TCGA-05-4250	nsclc_tcga_broad_2016	2854	deceased	0.959054	4
BGI-EX05	luad_oncosg_2020	2853	deceased	0.958718	4
BGI-WG01	luad_oncosg_2020	2852	deceased	0.958382	4
TCGA-55-7284	nsclc_tcga_broad_2016	2851	censored	0.958382	4
TCGA-73-4676	nsclc_tcga_broad_2016	2850	censored	0.958382	4
TCGA-95-A4VK	nsclc_tcga_broad_2016	2849	censored	0.958382	4
TCGA-S2-AA1A	nsclc_tcga_broad_2016	2848	censored	0.958382	4
TCGA-73-4676	luad_tcga_pub	2847	censored	0.958382	4.0083
TCGA-37-3783	nsclc_tcga_broad_2016	2846	censored	0.958382	4.01
TCGA-66-2795	nsclc_tcga_broad_2016	2845	censored	0.958382	4.01
TCGA-92-8063	nsclc_tcga_broad_2016	2844	censored	0.958382	4.01
TCGA-37-3783	lusc_tcga	2843	censored	0.958382	4.01
TCGA-66-2795	lusc_tcga	2842	censored	0.958382	4.01
TCGA-92-8063	lusc_tcga	2841	censored	0.958382	4.01
TCGA-94-8035	lusc_tcga	2840	censored	0.958382	4.01
TCGA-37-3783	lusc_tcga_pan_can_atlas_2018	2839	censored	0.958382	4.01091
TCGA-66-2795	lusc_tcga_pan_can_atlas_2018	2838	censored	0.958382	4.01091
TCGA-92-8063	lusc_tcga_pan_can_atlas_2018	2837	censored	0.958382	4.01091
TCGA-94-8035	lusc_tcga_pan_can_atlas_2018	2836	censored	0.958382	4.01091
TCGA-34-8455	lusc_tcga	2835	deceased	0.958044	4.04
TCGA-34-8455	lusc_tcga_pan_can_atlas_2018	2834	deceased	0.957706	4.04379
TCGA-34-8455	nsclc_tcga_broad_2016	2833	deceased	0.957368	4.05
TCGA-86-8055	luad_tcga	2832	deceased	0.957029	4.07
TCGA-86-8055	luad_tcga_pan_can_atlas_2018	2831	deceased	0.956691	4.07667
TCGA-93-7348	luad_tcga_pub	2830	censored	0.956691	4.17257
TCGA-69-7765	nsclc_tcga_broad_2016	2829	censored	0.956691	4.2
TCGA-93-7348	nsclc_tcga_broad_2016	2828	censored	0.956691	4.2
TCGA-NC-A5HK	lusc_tcga	2827	censored	0.956691	4.2
TCGA-NC-A5HK	lusc_tcga_pan_can_atlas_2018	2826	censored	0.956691	4.20817
TCGA-NC-A5HK	nsclc_tcga_broad_2016	2825	censored	0.956691	4.21
TCGA-69-7765	luad_tcga_pub	2824	censored	0.956691	4.23828
TCGA-22-1002	lusc_tcga	2823	deceased	0.956353	4.3
TCGA-97-A4M5	nsclc_tcga_broad_2016	2822	censored	0.956353	4.3
TCGA-73-4670	luad_tcga	2821	censored	0.956353	4.3
TCGA-22-1002	lusc_tcga_pan_can_atlas_2018	2820	deceased	0.956013	4.3068
TCGA-73-4670	luad_tcga_pan_can_atlas_2018	2819	censored	0.956013	4.3068
TCGA-22-1002	nsclc_tcga_broad_2016	2818	deceased	0.955674	4.31
TCGA-38-A44F	luad_tcga	2817	censored	0.955674	4.37
TCGA-38-A44F	luad_tcga_pan_can_atlas_2018	2816	censored	0.955674	4.37255
TCGA-38-A44F	nsclc_tcga_broad_2016	2815	censored	0.955674	4.4
TCGA-44-A47G	nsclc_tcga_broad_2016	2814	censored	0.955674	4.4
TCGA-95-7948	nsclc_tcga_broad_2016	2813	censored	0.955674	4.4
TCGA-69-7978	luad_tcga	2812	censored	0.955674	4.4
TCGA-69-7978	luad_tcga_pan_can_atlas_2018	2811	censored	0.955674	4.40543
TCGA-46-3769	lusc_tcga	2810	censored	0.955674	4.43
TCGA-50-5942	luad_tcga_pub	2809	censored	0.955674	4.43541
TCGA-46-3769	lusc_tcga_pan_can_atlas_2018	2808	censored	0.955674	4.43831
TCGA-18-3407	nsclc_tcga_broad_2016	2807	deceased	0.955334	4.47
TCGA-18-3407	lusc_tcga	2806	deceased	0.954993	4.47
TCGA-18-3407	lusc_tcga_pan_can_atlas_2018	2805	deceased	0.954653	4.47118
TCGA-50-5942	nsclc_tcga_broad_2016	2804	censored	0.954653	4.5
TCGA-NC-A5HF	lusc_tcga	2803	deceased	0.954312	4.53
TCGA-NC-A5HF	lusc_tcga_pan_can_atlas_2018	2802	deceased	0.953972	4.53694
TCGA-NC-A5HF	nsclc_tcga_broad_2016	2801	deceased	0.953631	4.54
TCGA-62-8394	luad_tcga_pan_can_atlas_2018	2800	deceased	0.95329	4.56981
TCGA-86-8056	luad_tcga_pan_can_atlas_2018	2799	censored	0.95329	4.56981
TCGA-62-8394	luad_tcga	2798	deceased	0.95295	4.57
TCGA-86-8056	luad_tcga	2797	censored	0.95295	4.57
TCGA-44-4112	luad_tcga_pub	2796	censored	0.95295	4.59969
TCGA-62-8394	nsclc_tcga_broad_2016	2795	deceased	0.952609	4.6
TCGA-44-4112	nsclc_tcga_broad_2016	2794	censored	0.952609	4.6
TCGA-67-6216	nsclc_tcga_broad_2016	2793	censored	0.952609	4.6
TCGA-63-A5MW	nsclc_tcga_broad_2016	2792	censored	0.952609	4.61
TCGA-67-6216	luad_tcga	2791	censored	0.952609	4.63
TCGA-67-6216	luad_tcga_pan_can_atlas_2018	2790	censored	0.952609	4.63557
TCGA-94-7943	nsclc_tcga_broad_2016	2789	censored	0.952609	4.7
TCGA-95-A4VN	nsclc_tcga_broad_2016	2788	censored	0.952609	4.7
TCGA-18-3410	lusc_tcga_pan_can_atlas_2018	2787	deceased	0.952267	4.79995
TCGA-18-3410	nsclc_tcga_broad_2016	2786	deceased	0.951925	4.8
TCGA-18-3410	lusc_tcga	2785	deceased	0.951583	4.8
TCGA-55-8513	nsclc_tcga_broad_2016	2784	censored	0.951583	4.8
TCGA-97-8177	nsclc_tcga_broad_2016	2783	censored	0.951583	4.8
TCGA-LA-A7SW	nsclc_tcga_broad_2016	2782	censored	0.951583	4.8
TCGA-97-8547	nsclc_tcga_broad_2016	2781	censored	0.951583	4.9
TCGA-56-8083	lusc_tcga	2780	censored	0.951583	4.93
TCGA-56-8083	lusc_tcga_pan_can_atlas_2018	2779	censored	0.951583	4.93145
TCGA-34-5929	lusc_tcga	2778	deceased	0.951241	4.96
TCGA-05-5423	luad_tcga	2777	censored	0.951241	4.96
TCGA-05-5423	luad_tcga_pub	2776	censored	0.951241	4.96109
TCGA-34-5929	lusc_tcga_pan_can_atlas_2018	2775	deceased	0.950898	4.96433
TCGA-05-5423	luad_tcga_pan_can_atlas_2018	2774	censored	0.950898	4.96433
TCGA-34-5929	nsclc_tcga_broad_2016	2773	deceased	0.950555	4.97
BGI-RS50	luad_oncosg_2020	2772	deceased	0.950212	5
NSLC-0221	lung_nci_2022	2771	deceased	0.949869	5
TCGA-05-5423	nsclc_tcga_broad_2016	2770	censored	0.949869	5
TCGA-44-7661	nsclc_tcga_broad_2016	2769	censored	0.949869	5
BGI-WG14	luad_oncosg_2020	2768	censored	0.949869	5
BGI-WG16	luad_oncosg_2020	2767	censored	0.949869	5
NSLC-0222	lung_nci_2022	2766	censored	0.949869	5
TCGA-66-2791	nsclc_tcga_broad_2016	2765	deceased	0.949526	5.03
TCGA-66-2791	lusc_tcga	2764	deceased	0.949182	5.03
TCGA-94-8490	nsclc_tcga_broad_2016	2763	censored	0.949182	5.03
TCGA-94-8490	lusc_tcga	2762	censored	0.949182	5.03
TCGA-66-2791	lusc_tcga_pan_can_atlas_2018	2761	deceased	0.948838	5.03008
TCGA-94-8490	lusc_tcga_pan_can_atlas_2018	2760	censored	0.948838	5.03008
TCGA-69-7760	luad_tcga_pub	2759	censored	0.948838	5.05965
TCGA-55-8092	luad_tcga	2758	deceased	0.948494	5.06
P-0004607	luad_mskcc_2023_met_organotropism	2757	deceased	0.94815	5.06296
TCGA-55-8092	luad_tcga_pan_can_atlas_2018	2756	deceased	0.947806	5.06296
A139	luad_oncosg_2020	2755	deceased	0.947462	5.06667
TCGA-43-A56V	nsclc_tcga_broad_2016	2754	censored	0.947462	5.07
TCGA-69-7760	nsclc_tcga_broad_2016	2753	censored	0.947462	5.1
TCGA-J2-8192	nsclc_tcga_broad_2016	2752	censored	0.947462	5.1
A188	luad_oncosg_2020	2751	deceased	0.947118	5.16667
TCGA-38-6178	luad_tcga_pub	2750	censored	0.947118	5.19107
TCGA-38-6178	nsclc_tcga_broad_2016	2749	censored	0.947118	5.2
TCGA-98-A53J	nsclc_tcga_broad_2016	2748	censored	0.947118	5.23
A344	luad_oncosg_2020	2747	deceased	0.946773	5.23333
TCGA-92-8064	nsclc_tcga_broad_2016	2746	censored	0.946773	5.26
TCGA-92-8064	lusc_tcga	2745	censored	0.946773	5.26
TCGA-92-8064	lusc_tcga_pan_can_atlas_2018	2744	censored	0.946773	5.26022
TCGA-MP-A4T8	luad_tcga	2743	deceased	0.946428	5.29
TCGA-85-8352	lusc_tcga	2742	deceased	0.946083	5.29
TCGA-MP-A4T8	luad_tcga_pan_can_atlas_2018	2741	deceased	0.945738	5.29309
TCGA-85-8352	lusc_tcga_pan_can_atlas_2018	2740	deceased	0.945392	5.29309
TCGA-MP-A4T8	nsclc_tcga_broad_2016	2739	deceased	0.945047	5.3
TCGA-44-7660	nsclc_tcga_broad_2016	2738	censored	0.945047	5.3
TCGA-55-A4DG	nsclc_tcga_broad_2016	2737	censored	0.945047	5.3
TCGA-67-6215	nsclc_tcga_broad_2016	2736	censored	0.945047	5.3
NSLC-0085	lung_nci_2022	2735	censored	0.945047	5.3
TCGA-95-7567	luad_tcga_pub	2734	censored	0.945047	5.35535
TCGA-97-8174	luad_tcga	2733	deceased	0.944702	5.39
TCGA-97-8174	luad_tcga_pan_can_atlas_2018	2732	deceased	0.944356	5.39172
TCGA-97-8174	nsclc_tcga_broad_2016	2731	deceased	0.94401	5.4
TCGA-95-7567	nsclc_tcga_broad_2016	2730	censored	0.94401	5.4
TCGA-69-7765	luad_tcga	2729	censored	0.94401	5.42
TCGA-44-6774	luad_tcga_pub	2728	censored	0.94401	5.42106
TCGA-69-7765	luad_tcga_pan_can_atlas_2018	2727	censored	0.94401	5.4246
TCGA-43-6771	lusc_tcga	2726	deceased	0.943664	5.45
TCGA-52-7809	lusc_tcga	2725	deceased	0.943317	5.45
TCGA-55-6978	luad_tcga_pub	2724	deceased	0.942971	5.45391
TCGA-43-6771	lusc_tcga_pan_can_atlas_2018	2723	deceased	0.942625	5.45747
TCGA-52-7809	lusc_tcga_pan_can_atlas_2018	2722	deceased	0.942278	5.45747
TCGA-43-6771	nsclc_tcga_broad_2016	2721	deceased	0.941932	5.46
TCGA-52-7809	nsclc_tcga_broad_2016	2720	deceased	0.941586	5.46
TCGA-MP-A4T7	luad_tcga	2719	deceased	0.94124	5.49
TCGA-MP-A4T7	luad_tcga_pan_can_atlas_2018	2718	deceased	0.940893	5.49035
TCGA-55-6978	nsclc_tcga_broad_2016	2717	deceased	0.940547	5.5
TCGA-MP-A4T7	nsclc_tcga_broad_2016	2716	deceased	0.940201	5.5
TCGA-44-6774	nsclc_tcga_broad_2016	2715	censored	0.940201	5.5
TCGA-95-A4VP	nsclc_tcga_broad_2016	2714	censored	0.940201	5.5
A143	luad_oncosg_2020	2713	deceased	0.939854	5.53333
TCGA-44-8120	nsclc_tcga_broad_2016	2712	censored	0.939854	5.6
TCGA-99-8033	nsclc_tcga_broad_2016	2711	censored	0.939854	5.6
TCGA-55-6712	luad_tcga	2710	deceased	0.939507	5.62
TCGA-55-6712	luad_tcga_pan_can_atlas_2018	2709	deceased	0.939161	5.62186
A524	luad_oncosg_2020	2708	deceased	0.938814	5.63333
TCGA-78-7146	luad_tcga	2707	deceased	0.938467	5.68
TCGA-98-A539	lusc_tcga	2706	censored	0.938467	5.68
TCGA-78-7146	luad_tcga_pan_can_atlas_2018	2705	deceased	0.93812	5.68761
TCGA-98-A539	lusc_tcga_pan_can_atlas_2018	2704	censored	0.93812	5.68761
TCGA-78-7146	nsclc_tcga_broad_2016	2703	deceased	0.937773	5.7
TCGA-91-8497	nsclc_tcga_broad_2016	2702	censored	0.937773	5.7
NSLC-0084	lung_nci_2022	2701	censored	0.937773	5.7
TCGA-67-6215	luad_tcga	2700	censored	0.937773	5.72
TCGA-67-6215	luad_tcga_pan_can_atlas_2018	2699	censored	0.937773	5.72049
TCGA-55-6978	luad_tcga	2698	deceased	0.937425	5.78
TCGA-55-6978	luad_tcga_pan_can_atlas_2018	2697	deceased	0.937078	5.78624
TCGA-56-8504	nsclc_tcga_broad_2016	2696	censored	0.937078	5.86
TCGA-78-7158	luad_tcga	2695	deceased	0.93673	5.88
TCGA-86-6851	luad_tcga	2694	censored	0.93673	5.88
TCGA-78-7158	luad_tcga_pub	2693	deceased	0.936382	5.88103
TCGA-78-7158	luad_tcga_pan_can_atlas_2018	2692	deceased	0.936034	5.88487
TCGA-86-6851	luad_tcga_pan_can_atlas_2018	2691	censored	0.936034	5.88487
TCGA-78-7158	nsclc_tcga_broad_2016	2690	deceased	0.935686	5.9
TCGA-77-A5G7	lusc_tcga	2689	deceased	0.935338	5.91
TCGA-77-A5G7	lusc_tcga_pan_can_atlas_2018	2688	deceased	0.93499	5.91774
TCGA-77-A5G7	nsclc_tcga_broad_2016	2687	deceased	0.934642	5.92
TCGA-97-7937	luad_tcga_pub	2686	censored	0.934642	5.94674
TCGA-35-4123	luad_tcga	2685	censored	0.934642	5.98
TCGA-35-4123	luad_tcga_pan_can_atlas_2018	2684	censored	0.934642	5.9835
BGI-RS07	luad_oncosg_2020	2683	deceased	0.934294	6
BGI-RS33	luad_oncosg_2020	2682	deceased	0.933946	6
BGI-WG02	luad_oncosg_2020	2681	deceased	0.933597	6
TCGA-35-4123	nsclc_tcga_broad_2016	2680	censored	0.933597	6
TCGA-97-7937	nsclc_tcga_broad_2016	2679	censored	0.933597	6
TCGA-97-8172	nsclc_tcga_broad_2016	2678	censored	0.933597	6
BGI-EX04	luad_oncosg_2020	2677	censored	0.933597	6
BGI-WG21	luad_oncosg_2020	2676	censored	0.933597	6
TCGA-43-6647	nsclc_tcga_broad_2016	2675	censored	0.933597	6.02
TCGA-96-A4JL	nsclc_tcga_broad_2016	2674	censored	0.933597	6.02
TCGA-69-7974	luad_tcga	2673	censored	0.933597	6.04
TCGA-69-7974	luad_tcga_pan_can_atlas_2018	2672	censored	0.933597	6.04925
P-0028320	luad_mskcc_2023_met_organotropism	2671	deceased	0.933248	6.08213
TCGA-94-A5I6	nsclc_tcga_broad_2016	2670	censored	0.933248	6.09
TCGA-69-7761	nsclc_tcga_broad_2016	2669	censored	0.933248	6.1
TCGA-69-7974	nsclc_tcga_broad_2016	2668	censored	0.933248	6.1
TCGA-93-8067	nsclc_tcga_broad_2016	2667	censored	0.933248	6.1
TCGA-97-A4M6	nsclc_tcga_broad_2016	2666	censored	0.933248	6.1
TCGA-69-7761	luad_tcga	2665	censored	0.933248	6.11
TCGA-93-8067	luad_tcga	2664	censored	0.933248	6.11
TCGA-69-7761	luad_tcga_pub	2663	censored	0.933248	6.11101
TCGA-69-7761	luad_tcga_pan_can_atlas_2018	2662	censored	0.933248	6.115
TCGA-93-8067	luad_tcga_pan_can_atlas_2018	2661	censored	0.933248	6.115
TCGA-55-7914	luad_tcga	2660	deceased	0.932897	6.14
TCGA-55-7914	luad_tcga_pan_can_atlas_2018	2659	deceased	0.932546	6.14788
TCGA-18-4083	nsclc_tcga_broad_2016	2658	deceased	0.932195	6.18
TCGA-18-4083	lusc_tcga	2657	deceased	0.931844	6.18
TCGA-18-4083	lusc_tcga_pan_can_atlas_2018	2656	deceased	0.931494	6.18075
TCGA-99-AA5R	nsclc_tcga_broad_2016	2655	censored	0.931494	6.2
TCGA-44-3919	luad_tcga_pub	2654	censored	0.931494	6.20958
TCGA-96-8169	nsclc_tcga_broad_2016	2653	censored	0.931494	6.22
TCGA-44-3919	nsclc_tcga_broad_2016	2652	censored	0.931494	6.3
A239	luad_oncosg_2020	2651	censored	0.931494	6.33333
TCGA-L9-A443	luad_tcga	2650	deceased	0.931142	6.34
TCGA-L9-A443	luad_tcga_pan_can_atlas_2018	2649	deceased	0.930791	6.34514
TCGA-43-8116	nsclc_tcga_broad_2016	2648	censored	0.930791	6.35
A227	luad_oncosg_2020	2647	deceased	0.930439	6.36667
TCGA-85-6798	lusc_tcga	2646	deceased	0.930087	6.41
TCGA-85-6798	lusc_tcga_pan_can_atlas_2018	2645	deceased	0.929736	6.41089
TCGA-56-7730	lusc_tcga	2644	deceased	0.929384	6.5
TCGA-77-8007	lusc_tcga	2643	deceased	0.929032	6.5
TCGA-44-3918	nsclc_tcga_broad_2016	2642	censored	0.929032	6.5
TCGA-55-7910	nsclc_tcga_broad_2016	2641	censored	0.929032	6.5
TCGA-91-8496	nsclc_tcga_broad_2016	2640	censored	0.929032	6.5
TCGA-97-A4M2	nsclc_tcga_broad_2016	2639	censored	0.929032	6.5
TCGA-56-7730	lusc_tcga_pan_can_atlas_2018	2638	deceased	0.92868	6.50952
TCGA-77-8007	lusc_tcga_pan_can_atlas_2018	2637	deceased	0.928328	6.50952
TCGA-77-8007	nsclc_tcga_broad_2016	2636	deceased	0.927976	6.51
P-0025598	luad_mskcc_2023_met_organotropism	2635	deceased	0.927624	6.54239
TCGA-44-A47A	nsclc_tcga_broad_2016	2634	censored	0.927624	6.6
TCGA-55-8514	nsclc_tcga_broad_2016	2633	censored	0.927624	6.6
TCGA-43-8115	nsclc_tcga_broad_2016	2632	censored	0.927624	6.64
TCGA-68-7756	nsclc_tcga_broad_2016	2631	censored	0.927624	6.64
TCGA-69-7760	luad_tcga	2630	censored	0.927624	6.64
TCGA-68-7756	lusc_tcga	2629	censored	0.927624	6.64
P-0000563	luad_mskcc_2023_met_organotropism	2628	deceased	0.927271	6.64102
TCGA-69-7760	luad_tcga_pan_can_atlas_2018	2627	censored	0.927271	6.64102
TCGA-68-7756	lusc_tcga_pan_can_atlas_2018	2626	censored	0.927271	6.64102
TCGA-34-8456	nsclc_tcga_broad_2016	2625	censored	0.927271	6.68
TCGA-43-A475	nsclc_tcga_broad_2016	2624	censored	0.927271	6.78
TCGA-44-5645	nsclc_tcga_broad_2016	2623	censored	0.927271	6.8
TCGA-37-4135	lusc_tcga_pan_can_atlas_2018	2622	censored	0.927271	6.8054
TCGA-37-4135	nsclc_tcga_broad_2016	2621	censored	0.927271	6.81
TCGA-44-5645	luad_tcga_pub	2620	censored	0.927271	6.83382
TCGA-97-A4M1	nsclc_tcga_broad_2016	2619	censored	0.927271	6.9
TCGA-71-8520	luad_tcga_pan_can_atlas_2018	2618	deceased	0.926917	6.90403
TCGA-33-AASB	lusc_tcga	2617	deceased	0.926562	6.93
TCGA-68-7757	lusc_tcga_pan_can_atlas_2018	2616	censored	0.926562	6.93691
TCGA-68-7757	nsclc_tcga_broad_2016	2615	censored	0.926562	6.94
TCGA-96-8170	nsclc_tcga_broad_2016	2614	censored	0.926562	6.94
TCGA-77-8145	lusc_tcga	2613	deceased	0.926208	6.96
TCGA-77-8145	lusc_tcga_pan_can_atlas_2018	2612	deceased	0.925853	6.96979
TCGA-77-8145	nsclc_tcga_broad_2016	2611	deceased	0.925499	6.97
TCGA-43-7656	nsclc_tcga_broad_2016	2610	censored	0.925499	6.97
TCGA-69-A59K	nsclc_tcga_broad_2016	2609	censored	0.925499	7
TCGA-L4-A4E5	nsclc_tcga_broad_2016	2608	censored	0.925499	7
BGI-WG15	luad_oncosg_2020	2607	censored	0.925499	7
BGI-WG18	luad_oncosg_2020	2606	censored	0.925499	7
BGI-WG20	luad_oncosg_2020	2605	censored	0.925499	7
NSLC-0083	lung_nci_2022	2604	censored	0.925499	7
TCGA-37-4129	nsclc_tcga_broad_2016	2603	censored	0.925499	7.01
TCGA-78-7161	luad_tcga_pub	2602	censored	0.925499	7.03095
TCGA-43-6143	nsclc_tcga_broad_2016	2601	censored	0.925499	7.04
TCGA-66-2769	lusc_tcga	2600	deceased	0.925143	7.06
TCGA-66-2769	lusc_tcga_pan_can_atlas_2018	2599	deceased	0.924787	7.06842
TCGA-66-2769	nsclc_tcga_broad_2016	2598	deceased	0.924431	7.07
TCGA-55-8299	nsclc_tcga_broad_2016	2597	censored	0.924431	7.1
TCGA-78-7161	nsclc_tcga_broad_2016	2596	censored	0.924431	7.1
TCGA-97-A4M0	nsclc_tcga_broad_2016	2595	censored	0.924431	7.1
TCGA-56-8308	nsclc_tcga_broad_2016	2594	censored	0.924431	7.14
TCGA-44-7662	luad_tcga	2593	censored	0.924431	7.16
TCGA-44-7662	luad_tcga_pan_can_atlas_2018	2592	censored	0.924431	7.16704
TCGA-91-A4BD	nsclc_tcga_broad_2016	2591	censored	0.924431	7.2
TCGA-J1-A4AH	nsclc_tcga_broad_2016	2590	censored	0.924431	7.3
TCGA-22-0944	lusc_tcga	2589	deceased	0.924074	7.33
TCGA-22-0944	lusc_tcga_pan_can_atlas_2018	2588	deceased	0.923717	7.33143
TCGA-22-0944	nsclc_tcga_broad_2016	2587	deceased	0.92336	7.34
TCGA-98-8022	nsclc_tcga_broad_2016	2586	censored	0.92336	7.37
TCGA-35-4122	luad_tcga	2585	censored	0.92336	7.39
TCGA-35-4122	luad_tcga_pan_can_atlas_2018	2584	censored	0.92336	7.39718
TCGA-35-4122	nsclc_tcga_broad_2016	2583	censored	0.92336	7.4
TCGA-64-5815	nsclc_tcga_broad_2016	2582	censored	0.92336	7.4
NSLC-0079	lung_nci_2022	2581	censored	0.92336	7.4
NSLC-0082	lung_nci_2022	2580	censored	0.92336	7.4
TCGA-55-8510	nsclc_tcga_broad_2016	2579	censored	0.92336	7.5
NSLC-0081	lung_nci_2022	2578	censored	0.92336	7.5
NSLC-0162	lung_nci_2022	2577	censored	0.92336	7.5
TCGA-69-7973	luad_tcga	2576	censored	0.92336	7.56
TCGA-69-7973	luad_tcga_pan_can_atlas_2018	2575	censored	0.92336	7.56156
A513	luad_oncosg_2020	2574	deceased	0.923001	7.6
TCGA-50-8459	nsclc_tcga_broad_2016	2573	censored	0.923001	7.6
TCGA-69-7973	nsclc_tcga_broad_2016	2572	censored	0.923001	7.6
TCGA-34-5240	nsclc_tcga_broad_2016	2571	censored	0.923001	7.73
TCGA-85-8481	lusc_tcga	2570	deceased	0.922642	7.75
TCGA-55-6979	luad_tcga_pub	2569	deceased	0.922282	7.75376
TCGA-44-6147	luad_tcga_pub	2568	censored	0.922282	7.75376
TCGA-85-8481	lusc_tcga_pan_can_atlas_2018	2567	deceased	0.921923	7.75882
TCGA-55-6979	luad_tcga	2566	deceased	0.921564	7.79
TCGA-55-6979	luad_tcga_pan_can_atlas_2018	2565	deceased	0.921205	7.7917
TCGA-55-6979	nsclc_tcga_broad_2016	2564	deceased	0.920845	7.8
NSLC-0248	lung_nci_2022	2563	deceased	0.920486	7.8
TCGA-44-6147	nsclc_tcga_broad_2016	2562	censored	0.920486	7.8
TCGA-97-A4M3	nsclc_tcga_broad_2016	2561	censored	0.920486	7.8
TCGA-J2-A4AG	nsclc_tcga_broad_2016	2560	censored	0.920486	7.8
TCGA-37-4133	lusc_tcga	2559	censored	0.920486	7.82
TCGA-37-4133	lusc_tcga_pan_can_atlas_2018	2558	censored	0.920486	7.82457
TCGA-37-4133	nsclc_tcga_broad_2016	2557	censored	0.920486	7.83
TCGA-37-4129	lusc_tcga	2556	censored	0.920486	7.95
TCGA-37-4129	lusc_tcga_pan_can_atlas_2018	2555	censored	0.920486	7.95608
TCGA-55-7284	luad_tcga	2554	deceased	0.920126	7.98
TCGA-55-7284	luad_tcga_pan_can_atlas_2018	2553	deceased	0.919765	7.98895
TCGA-05-4402	nsclc_tcga_broad_2016	2552	deceased	0.919405	8
BGI-WG19	luad_oncosg_2020	2551	censored	0.919405	8
NSLC-0227	lung_nci_2022	2550	censored	0.919405	8
TCGA-05-4402	luad_tcga_pub	2549	deceased	0.919044	8.0166
TCGA-05-4402	luad_tcga	2548	deceased	0.918683	8.02
TCGA-05-4402	luad_tcga_pan_can_atlas_2018	2547	deceased	0.918323	8.02183
TCGA-90-A4ED	nsclc_tcga_broad_2016	2546	censored	0.918323	8.03
TCGA-50-5072	luad_tcga_pub	2545	censored	0.918323	8.04945
TCGA-44-2668	nsclc_tcga_broad_2016	2544	censored	0.918323	8.1
TCGA-44-A47F	nsclc_tcga_broad_2016	2543	censored	0.918323	8.1
TCGA-50-5072	nsclc_tcga_broad_2016	2542	censored	0.918323	8.1
TCGA-37-4130	lusc_tcga	2541	censored	0.918323	8.11
TCGA-37-4130	lusc_tcga_pan_can_atlas_2018	2540	censored	0.918323	8.12046
NSLC-0080	lung_nci_2022	2539	censored	0.918323	8.2
TCGA-50-5072	luad_tcga	2538	deceased	0.917961	8.21
TCGA-99-7458	luad_tcga_pub	2537	censored	0.917961	8.21373
TCGA-50-5072	luad_tcga_pan_can_atlas_2018	2536	deceased	0.917599	8.21909
TCGA-44-3398	nsclc_tcga_broad_2016	2535	censored	0.917599	8.3
TCGA-97-8176	nsclc_tcga_broad_2016	2534	censored	0.917599	8.3
TCGA-99-7458	nsclc_tcga_broad_2016	2533	censored	0.917599	8.3
TCGA-50-7109	luad_tcga_pub	2532	censored	0.917599	8.378
TCGA-4B-A93V	nsclc_tcga_broad_2016	2531	censored	0.917599	8.4
TCGA-50-7109	nsclc_tcga_broad_2016	2530	censored	0.917599	8.4
NSLC-0078	lung_nci_2022	2529	censored	0.917599	8.4
TCGA-71-6725	luad_tcga	2528	censored	0.917599	8.41
TCGA-71-6725	luad_tcga_pan_can_atlas_2018	2527	censored	0.917599	8.41635
TCGA-50-5936	luad_tcga	2526	deceased	0.917236	8.44
TCGA-50-5936	luad_tcga_pub	2525	deceased	0.916872	8.44371
TCGA-50-5936	luad_tcga_pan_can_atlas_2018	2524	deceased	0.916509	8.44922
TCGA-78-7166	luad_tcga_pub	2523	deceased	0.916146	8.47656
TCGA-78-7166	luad_tcga	2522	deceased	0.915783	8.48
TCGA-78-7166	luad_tcga_pan_can_atlas_2018	2521	deceased	0.915419	8.4821
TCGA-43-5668	nsclc_tcga_broad_2016	2520	censored	0.915419	8.49
TCGA-50-5936	nsclc_tcga_broad_2016	2519	deceased	0.915056	8.5
TCGA-78-7166	nsclc_tcga_broad_2016	2518	deceased	0.914693	8.5
NSLC-0232	lung_nci_2022	2517	deceased	0.914329	8.5
TCGA-44-8117	nsclc_tcga_broad_2016	2516	censored	0.914329	8.5
TCGA-49-AAR9	luad_tcga	2515	deceased	0.913966	8.54
TCGA-44-8120	luad_tcga	2514	censored	0.913966	8.54
TCGA-49-AAR9	luad_tcga_pan_can_atlas_2018	2513	deceased	0.913602	8.54785
TCGA-44-8120	luad_tcga_pan_can_atlas_2018	2512	censored	0.913602	8.54785
TCGA-O2-A52W	lusc_tcga	2511	deceased	0.913238	8.57
TCGA-O2-A52W	lusc_tcga_pan_can_atlas_2018	2510	deceased	0.912874	8.58073
TCGA-O2-A52W	nsclc_tcga_broad_2016	2509	deceased	0.91251	8.59
TCGA-49-AAR9	nsclc_tcga_broad_2016	2508	deceased	0.912147	8.6
TCGA-43-A474	nsclc_tcga_broad_2016	2507	censored	0.912147	8.62
TCGA-97-7554	luad_tcga_pub	2506	censored	0.912147	8.64084
P-0030990	luad_mskcc_2023_met_organotropism	2505	censored	0.912147	8.64648
TCGA-35-5375	luad_tcga	2504	censored	0.912147	8.67
TCGA-35-5375	luad_tcga_pan_can_atlas_2018	2503	censored	0.912147	8.67936
TCGA-35-5375	nsclc_tcga_broad_2016	2502	censored	0.912147	8.7
TCGA-97-7554	nsclc_tcga_broad_2016	2501	censored	0.912147	8.7
TCGA-52-7811	lusc_tcga	2500	deceased	0.911782	8.74
TCGA-52-7811	lusc_tcga_pan_can_atlas_2018	2499	deceased	0.911417	8.74511
TCGA-49-4507	nsclc_tcga_broad_2016	2498	deceased	0.911052	8.8
TCGA-49-4507	luad_tcga	2497	deceased	0.910687	8.8
TCGA-93-A4JP	nsclc_tcga_broad_2016	2496	censored	0.910687	8.8
TCGA-L9-A50W	nsclc_tcga_broad_2016	2495	censored	0.910687	8.8
TCGA-49-4507	luad_tcga_pub	2494	deceased	0.910322	8.80511
TCGA-49-4507	luad_tcga_pan_can_atlas_2018	2493	deceased	0.909957	8.81086
TCGA-43-3920	nsclc_tcga_broad_2016	2492	censored	0.909957	8.82
TCGA-90-A59Q	nsclc_tcga_broad_2016	2491	censored	0.909957	8.85
TCGA-97-A4LX	nsclc_tcga_broad_2016	2490	censored	0.909957	8.9
TCGA-97-A4M7	nsclc_tcga_broad_2016	2489	censored	0.909957	8.9
TCGA-58-8390	nsclc_tcga_broad_2016	2488	censored	0.909957	8.95
TCGA-05-4418	luad_tcga_pub	2487	deceased	0.909591	8.96939
TCGA-96-A4JK	nsclc_tcga_broad_2016	2486	censored	0.909591	8.98
TCGA-05-4418	nsclc_tcga_broad_2016	2485	deceased	0.909225	9
TCGA-05-4418	luad_tcga	2484	deceased	0.908859	9
TCGA-60-2712	lusc_tcga	2483	deceased	0.908493	9
TCGA-05-4418	luad_tcga_pan_can_atlas_2018	2482	deceased	0.908127	9.00812
TCGA-60-2712	nsclc_tcga_broad_2016	2481	deceased	0.907761	9.01
TCGA-98-A53A	nsclc_tcga_broad_2016	2480	censored	0.907761	9.01
TCGA-05-5429	luad_tcga	2479	deceased	0.907395	9.03
TCGA-05-5429	luad_tcga_pan_can_atlas_2018	2478	deceased	0.907028	9.041
TCGA-34-5236	lusc_tcga	2477	deceased	0.906662	9.07
TCGA-34-5236	lusc_tcga_pan_can_atlas_2018	2476	deceased	0.906296	9.07387
TCGA-34-5236	nsclc_tcga_broad_2016	2475	deceased	0.90593	9.08
A184	luad_oncosg_2020	2474	deceased	0.905564	9.13333
TCGA-53-A4EZ	nsclc_tcga_broad_2016	2473	censored	0.905564	9.2
TCGA-73-4676	luad_tcga	2472	deceased	0.905197	9.23
TCGA-73-4676	luad_tcga_pan_can_atlas_2018	2471	deceased	0.904831	9.23825
TCGA-50-5930	luad_tcga	2470	deceased	0.904465	9.26
TCGA-50-5930	luad_tcga_pan_can_atlas_2018	2469	deceased	0.904098	9.27113
TCGA-50-5930	nsclc_tcga_broad_2016	2468	deceased	0.903732	9.3
TCGA-J2-A4AE	nsclc_tcga_broad_2016	2467	censored	0.903732	9.3
TCGA-21-1081	lusc_tcga	2466	deceased	0.903366	9.33
TCGA-21-1081	lusc_tcga_pan_can_atlas_2018	2465	deceased	0.902999	9.33688
TCGA-21-1081	nsclc_tcga_broad_2016	2464	deceased	0.902633	9.34
TCGA-44-8119	luad_tcga	2463	censored	0.902633	9.36
TCGA-50-5941	luad_tcga_pub	2462	censored	0.902633	9.36365
TCGA-44-8119	luad_tcga_pan_can_atlas_2018	2461	censored	0.902633	9.36976
TCGA-50-5941	nsclc_tcga_broad_2016	2460	censored	0.902633	9.4
TCGA-J2-A4AD	nsclc_tcga_broad_2016	2459	censored	0.902633	9.4
TCGA-MN-A4N1	nsclc_tcga_broad_2016	2458	censored	0.902633	9.4
NSLC-0077	lung_nci_2022	2457	censored	0.902633	9.4
TCGA-44-A47B	luad_tcga	2456	censored	0.902633	9.43
A163	luad_oncosg_2020	2455	censored	0.902633	9.43333
TCGA-44-A47B	luad_tcga_pan_can_atlas_2018	2454	censored	0.902633	9.43551
TCGA-90-7766	lusc_tcga	2453	censored	0.902633	9.49
TCGA-90-7766	lusc_tcga_pan_can_atlas_2018	2452	censored	0.902633	9.50127
TCGA-78-7161	luad_tcga	2451	deceased	0.902264	9.56
TCGA-22-4609	lusc_tcga	2450	deceased	0.901896	9.56
TCGA-78-7161	luad_tcga_pan_can_atlas_2018	2449	deceased	0.901528	9.56702
TCGA-22-4609	lusc_tcga_pan_can_atlas_2018	2448	deceased	0.90116	9.56702
TCGA-22-4609	nsclc_tcga_broad_2016	2447	deceased	0.900791	9.57
TCGA-77-8148	nsclc_tcga_broad_2016	2446	censored	0.900791	9.64
TCGA-85-6175	lusc_tcga	2445	deceased	0.900423	9.66
TCGA-85-6175	lusc_tcga_pan_can_atlas_2018	2444	deceased	0.900054	9.66565
TCGA-NJ-A7XG	nsclc_tcga_broad_2016	2443	censored	0.900054	9.7
TCGA-43-A475	lusc_tcga	2442	censored	0.900054	9.72
P-0022949	luad_mskcc_2023_met_organotropism	2441	censored	0.900054	9.7314
TCGA-43-A475	lusc_tcga_pan_can_atlas_2018	2440	censored	0.900054	9.7314
TCGA-93-7347	luad_tcga_pub	2439	censored	0.900054	9.75791
TCGA-44-7659	luad_tcga_pub	2438	censored	0.900054	9.79076
TCGA-44-7659	nsclc_tcga_broad_2016	2437	censored	0.900054	9.8
TCGA-50-5066	nsclc_tcga_broad_2016	2436	censored	0.900054	9.8
TCGA-93-7347	nsclc_tcga_broad_2016	2435	censored	0.900054	9.8
TCGA-46-3768	lusc_tcga	2434	deceased	0.899685	9.82
TCGA-46-3768	lusc_tcga_pan_can_atlas_2018	2433	deceased	0.899315	9.83003
TCGA-4B-A93V	luad_tcga	2432	deceased	0.898945	9.86
TCGA-4B-A93V	luad_tcga_pan_can_atlas_2018	2431	deceased	0.898575	9.86291
TCGA-44-6146	nsclc_tcga_broad_2016	2430	censored	0.898575	9.9
TCGA-56-8626	lusc_tcga	2429	deceased	0.898205	9.92
TCGA-44-6146	luad_tcga_pub	2428	censored	0.898205	9.92218
TCGA-56-8626	lusc_tcga_pan_can_atlas_2018	2427	deceased	0.897835	9.92866
TCGA-05-4396	luad_tcga	2426	deceased	0.897465	9.95
TCGA-05-4396	luad_tcga_pub	2425	deceased	0.897095	9.95503
TCGA-05-4396	luad_tcga_pan_can_atlas_2018	2424	deceased	0.896725	9.96153
A196	luad_oncosg_2020	2423	deceased	0.896355	9.96667
TCGA-05-4396	nsclc_tcga_broad_2016	2422	deceased	0.895985	10
TCGA-46-3768	nsclc_tcga_broad_2016	2421	deceased	0.895615	10
BGI-RS57	luad_oncosg_2020	2420	deceased	0.895245	10
TCGA-73-A9RS	nsclc_tcga_broad_2016	2419	censored	0.895245	10
TCGA-66-2793	lusc_tcga	2418	deceased	0.894874	10.05
TCGA-66-2793	lusc_tcga_pan_can_atlas_2018	2417	deceased	0.894504	10.0602
TCGA-66-2793	nsclc_tcga_broad_2016	2416	deceased	0.894134	10.07
NSLC-0107	lung_nci_2022	2415	deceased	0.893764	10.07
TCGA-MP-A4TD	luad_tcga	2414	deceased	0.893393	10.09
TCGA-85-8277	lusc_tcga	2413	deceased	0.893023	10.09
TCGA-L9-A444	luad_tcga	2412	censored	0.893023	10.09
TCGA-MP-A4TD	luad_tcga_pan_can_atlas_2018	2411	deceased	0.892653	10.093
TCGA-85-8277	lusc_tcga_pan_can_atlas_2018	2410	deceased	0.892282	10.093
TCGA-L9-A444	luad_tcga_pan_can_atlas_2018	2409	censored	0.892282	10.093
TCGA-MP-A4TD	nsclc_tcga_broad_2016	2408	deceased	0.891912	10.1
TCGA-50-7109	luad_tcga	2407	deceased	0.891541	10.12
TCGA-50-7109	luad_tcga_pan_can_atlas_2018	2406	deceased	0.891171	10.1259
TCGA-98-8023	nsclc_tcga_broad_2016	2405	censored	0.891171	10.13
TCGA-44-3396	nsclc_tcga_broad_2016	2404	censored	0.891171	10.2
TCGA-44-3396	luad_tcga_pub	2403	censored	0.891171	10.2179
TCGA-60-2698	lusc_tcga	2402	deceased	0.8908	10.22
TCGA-60-2698	lusc_tcga_pan_can_atlas_2018	2401	deceased	0.890429	10.2245
TCGA-60-2698	nsclc_tcga_broad_2016	2400	deceased	0.890058	10.23
TCGA-98-A53C	nsclc_tcga_broad_2016	2399	censored	0.890058	10.23
TCGA-56-8625	lusc_tcga	2398	deceased	0.889687	10.35
TCGA-56-8625	lusc_tcga_pan_can_atlas_2018	2397	deceased	0.889315	10.3561
TCGA-78-7542	luad_tcga_pub	2396	deceased	0.888944	10.5464
TCGA-78-7542	luad_tcga	2395	deceased	0.888573	10.55
TCGA-78-8660	luad_tcga	2394	deceased	0.888202	10.55
TCGA-78-7542	luad_tcga_pan_can_atlas_2018	2393	deceased	0.887831	10.5533
TCGA-78-8660	luad_tcga_pan_can_atlas_2018	2392	deceased	0.88746	10.5533
TCGA-90-A59Q	lusc_tcga	2391	deceased	0.887088	10.58
TCGA-90-A59Q	lusc_tcga_pan_can_atlas_2018	2390	deceased	0.886717	10.5862
TCGA-78-7542	nsclc_tcga_broad_2016	2389	deceased	0.886346	10.6
TCGA-78-8660	nsclc_tcga_broad_2016	2388	deceased	0.885975	10.6
TCGA-91-6828	luad_tcga	2387	censored	0.885975	10.61
TCGA-91-6828	luad_tcga_pan_can_atlas_2018	2386	censored	0.885975	10.6191
TCGA-46-6025	lusc_tcga	2385	censored	0.885975	10.64
TCGA-46-6025	lusc_tcga_pan_can_atlas_2018	2384	censored	0.885975	10.6519
NSLC-0076	lung_nci_2022	2383	censored	0.885975	10.7
NSLC-0161	lung_nci_2022	2382	censored	0.885975	10.7
TCGA-78-7539	luad_tcga_pub	2381	censored	0.885975	10.7436
TCGA-78-7539	nsclc_tcga_broad_2016	2380	censored	0.885975	10.8
TCGA-21-5787	lusc_tcga	2379	deceased	0.885602	10.81
TCGA-21-5787	lusc_tcga_pan_can_atlas_2018	2378	deceased	0.88523	10.8163
TCGA-21-5787	nsclc_tcga_broad_2016	2377	deceased	0.884858	10.82
TCGA-34-5239	nsclc_tcga_broad_2016	2376	censored	0.884858	10.82
TCGA-90-A4EE	nsclc_tcga_broad_2016	2375	censored	0.884858	10.89
TCGA-50-6593	luad_tcga_pub	2374	deceased	0.884485	11.0392
TCGA-50-6593	luad_tcga	2373	deceased	0.884112	11.04
TCGA-MP-A4TF	luad_tcga	2372	deceased	0.883739	11.04
TCGA-50-6593	luad_tcga_pan_can_atlas_2018	2371	deceased	0.883367	11.0465
TCGA-MP-A4TF	luad_tcga_pan_can_atlas_2018	2370	deceased	0.882994	11.0465
TCGA-44-A47F	luad_tcga	2369	censored	0.882994	11.07
TCGA-44-A47F	luad_tcga_pan_can_atlas_2018	2368	censored	0.882994	11.0793
TCGA-50-6593	nsclc_tcga_broad_2016	2367	deceased	0.882621	11.1
TCGA-MP-A4TF	nsclc_tcga_broad_2016	2366	deceased	0.882248	11.1
TCGA-MP-A4TJ	luad_tcga	2365	deceased	0.881875	11.14
TCGA-MP-A4TJ	luad_tcga_pan_can_atlas_2018	2364	deceased	0.881502	11.1451
TCGA-73-A9RS	luad_tcga	2363	deceased	0.881129	11.17
TCGA-77-7138	lusc_tcga	2362	deceased	0.880756	11.17
TCGA-O2-A5IB	lusc_tcga	2361	deceased	0.880383	11.17
TCGA-73-A9RS	luad_tcga_pan_can_atlas_2018	2360	deceased	0.88001	11.178
TCGA-77-7138	lusc_tcga_pan_can_atlas_2018	2359	deceased	0.879637	11.178
TCGA-O2-A5IB	lusc_tcga_pan_can_atlas_2018	2358	deceased	0.879264	11.178
TCGA-77-7138	nsclc_tcga_broad_2016	2357	deceased	0.878891	11.18
TCGA-O2-A5IB	nsclc_tcga_broad_2016	2356	deceased	0.878517	11.18
TCGA-MP-A4TJ	nsclc_tcga_broad_2016	2355	deceased	0.878144	11.2
TCGA-55-7907	luad_tcga	2354	deceased	0.877771	11.27
TCGA-55-7907	luad_tcga_pan_can_atlas_2018	2353	deceased	0.877398	11.2766
TCGA-18-3412	lusc_tcga	2352	deceased	0.877025	11.33
TCGA-63-A5MN	lusc_tcga	2351	deceased	0.876652	11.33
TCGA-18-3412	lusc_tcga_pan_can_atlas_2018	2350	deceased	0.876279	11.3423
TCGA-63-A5MN	lusc_tcga_pan_can_atlas_2018	2349	deceased	0.875906	11.3423
TCGA-18-3412	nsclc_tcga_broad_2016	2348	deceased	0.875533	11.35
TCGA-63-A5MN	nsclc_tcga_broad_2016	2347	deceased	0.87516	11.35
TCGA-50-5946	nsclc_tcga_broad_2016	2346	censored	0.87516	11.5
TCGA-44-A47G	luad_tcga	2345	censored	0.87516	11.53
TCGA-44-A47G	luad_tcga_pan_can_atlas_2018	2344	censored	0.87516	11.5396
TCGA-43-3394	nsclc_tcga_broad_2016	2343	censored	0.87516	11.58
TCGA-38-4631	nsclc_tcga_broad_2016	2342	deceased	0.874786	11.6
TCGA-86-8585	luad_tcga	2341	censored	0.874786	11.6
TCGA-43-A474	lusc_tcga	2340	censored	0.874786	11.6
TCGA-86-8585	luad_tcga_pan_can_atlas_2018	2339	censored	0.874786	11.6054
TCGA-43-A474	lusc_tcga_pan_can_atlas_2018	2338	censored	0.874786	11.6054
TCGA-38-4631	luad_tcga	2337	deceased	0.874412	11.63
TCGA-49-6761	luad_tcga	2336	censored	0.874412	11.63
TCGA-38-4631	luad_tcga_pub	2335	deceased	0.874038	11.6306
TCGA-38-4631	luad_tcga_pan_can_atlas_2018	2334	deceased	0.873663	11.6382
TCGA-49-6761	luad_tcga_pan_can_atlas_2018	2333	censored	0.873663	11.6382
TCGA-22-5482	lusc_tcga	2332	deceased	0.873288	11.73
TCGA-22-5482	lusc_tcga_pan_can_atlas_2018	2331	deceased	0.872914	11.7369
TCGA-22-5482	nsclc_tcga_broad_2016	2330	deceased	0.872539	11.74
TCGA-22-4613	lusc_tcga	2329	deceased	0.872165	11.76
TCGA-60-2726	lusc_tcga	2328	deceased	0.87179	11.76
TCGA-43-8116	lusc_tcga	2327	censored	0.87179	11.76
TCGA-90-7769	lusc_tcga	2326	censored	0.87179	11.76
TCGA-22-4613	lusc_tcga_pan_can_atlas_2018	2325	deceased	0.871415	11.7697
TCGA-60-2726	lusc_tcga_pan_can_atlas_2018	2324	deceased	0.87104	11.7697
TCGA-43-8116	lusc_tcga_pan_can_atlas_2018	2323	censored	0.87104	11.7697
TCGA-90-7769	lusc_tcga_pan_can_atlas_2018	2322	censored	0.87104	11.7697
TCGA-22-4613	nsclc_tcga_broad_2016	2321	deceased	0.870665	11.78
TCGA-60-2726	nsclc_tcga_broad_2016	2320	deceased	0.870289	11.78
TCGA-MF-A522	lusc_tcga	2319	deceased	0.869914	11.83
TCGA-MF-A522	lusc_tcga_pan_can_atlas_2018	2318	deceased	0.869539	11.8355
TCGA-05-4422	luad_tcga	2317	censored	0.869539	11.99
TCGA-05-4422	luad_tcga_pub	2316	censored	0.869539	11.9999
TCGA-66-2782	lusc_tcga_pan_can_atlas_2018	2315	deceased	0.869163	11.9999
TCGA-05-4422	luad_tcga_pan_can_atlas_2018	2314	censored	0.869163	11.9999
BGI-RS09	luad_oncosg_2020	2313	deceased	0.868787	12
BGI-RS20	luad_oncosg_2020	2312	deceased	0.868412	12
TCGA-05-4422	nsclc_tcga_broad_2016	2311	censored	0.868412	12
BGI-EX03	luad_oncosg_2020	2310	censored	0.868412	12
TCGA-66-2782	nsclc_tcga_broad_2016	2309	deceased	0.868036	12.01
TCGA-46-3766	nsclc_tcga_broad_2016	2308	censored	0.868036	12.01
TCGA-66-2780	lusc_tcga	2307	deceased	0.867659	12.02
TCGA-43-A56V	lusc_tcga	2306	censored	0.867659	12.02
TCGA-66-2780	lusc_tcga_pan_can_atlas_2018	2305	deceased	0.867283	12.0327
TCGA-43-A56V	lusc_tcga_pan_can_atlas_2018	2304	censored	0.867283	12.0327
TCGA-66-2780	nsclc_tcga_broad_2016	2303	deceased	0.866906	12.04
TCGA-49-6743	nsclc_tcga_broad_2016	2302	censored	0.866906	12.1
TCGA-50-6594	luad_tcga	2301	deceased	0.86653	12.16
TCGA-46-3766	lusc_tcga	2300	censored	0.86653	12.16
TCGA-50-6594	luad_tcga_pan_can_atlas_2018	2299	deceased	0.866153	12.1643
TCGA-46-3766	lusc_tcga_pan_can_atlas_2018	2298	censored	0.866153	12.1643
TCGA-18-3406	lusc_tcga	2297	deceased	0.865776	12.19
TCGA-18-3406	lusc_tcga_pan_can_atlas_2018	2296	deceased	0.865398	12.1971
TCGA-18-3406	nsclc_tcga_broad_2016	2295	deceased	0.865021	12.2
TCGA-50-6594	nsclc_tcga_broad_2016	2294	deceased	0.864644	12.2
TCGA-60-2697	lusc_tcga	2293	deceased	0.864267	12.22
TCGA-91-6840	luad_tcga	2292	censored	0.864267	12.22
TCGA-60-2697	lusc_tcga_pan_can_atlas_2018	2291	deceased	0.86389	12.23
TCGA-91-6840	luad_tcga_pan_can_atlas_2018	2290	censored	0.86389	12.23
TCGA-60-2697	nsclc_tcga_broad_2016	2289	deceased	0.863513	12.24
TCGA-50-5944	luad_tcga_pub	2288	censored	0.863513	12.2549
TCGA-50-5944	nsclc_tcga_broad_2016	2287	censored	0.863513	12.3
TCGA-55-8620	luad_tcga	2286	deceased	0.863135	12.32
TCGA-70-6723	lusc_tcga	2285	censored	0.863135	12.32
TCGA-55-8620	luad_tcga_pan_can_atlas_2018	2284	deceased	0.862757	12.3286
TCGA-70-6723	lusc_tcga_pan_can_atlas_2018	2283	censored	0.862757	12.3286
TCGA-86-6562	luad_tcga	2282	deceased	0.862379	12.35
TCGA-86-6562	luad_tcga_pan_can_atlas_2018	2281	deceased	0.862001	12.3615
TCGA-95-7944	luad_tcga	2280	censored	0.862001	12.39
TCGA-85-A53L	lusc_tcga	2279	censored	0.862001	12.39
TCGA-95-7944	luad_tcga_pan_can_atlas_2018	2278	censored	0.862001	12.3944
TCGA-85-A53L	lusc_tcga_pan_can_atlas_2018	2277	censored	0.862001	12.3944
TCGA-56-5897	lusc_tcga	2276	censored	0.862001	12.42
TCGA-56-5897	lusc_tcga_pan_can_atlas_2018	2275	censored	0.862001	12.4273
TCGA-58-8388	nsclc_tcga_broad_2016	2274	censored	0.862001	12.43
A187	luad_oncosg_2020	2273	deceased	0.861622	12.5
TCGA-77-8131	lusc_tcga	2272	deceased	0.861242	12.58
TCGA-85-8584	lusc_tcga	2271	deceased	0.860863	12.58
TCGA-77-8131	lusc_tcga_pan_can_atlas_2018	2270	deceased	0.860484	12.5916
TCGA-85-8584	lusc_tcga_pan_can_atlas_2018	2269	deceased	0.860105	12.5916
TCGA-77-8131	nsclc_tcga_broad_2016	2268	deceased	0.859725	12.6
TCGA-69-7980	nsclc_tcga_broad_2016	2267	censored	0.859725	12.6
TCGA-93-A4JN	nsclc_tcga_broad_2016	2266	censored	0.859725	12.6
TCGA-49-4490	luad_tcga_pub	2265	deceased	0.859346	12.6491
TCGA-49-4490	luad_tcga	2264	deceased	0.858966	12.65
TCGA-44-8117	luad_tcga	2263	censored	0.858966	12.65
TCGA-67-3774	luad_tcga	2262	censored	0.858966	12.65
TCGA-49-4490	luad_tcga_pan_can_atlas_2018	2261	deceased	0.858586	12.6574
TCGA-44-8117	luad_tcga_pan_can_atlas_2018	2260	censored	0.858586	12.6574
TCGA-67-3774	luad_tcga_pan_can_atlas_2018	2259	censored	0.858586	12.6574
TCGA-49-4490	nsclc_tcga_broad_2016	2258	deceased	0.858206	12.7
TCGA-67-3774	nsclc_tcga_broad_2016	2257	censored	0.858206	12.7
TCGA-O2-A52S	lusc_tcga	2256	deceased	0.857826	12.71
TCGA-O2-A52S	lusc_tcga_pan_can_atlas_2018	2255	deceased	0.857445	12.7231
TCGA-O2-A52S	nsclc_tcga_broad_2016	2254	deceased	0.857065	12.73
TCGA-L3-A4E7	lusc_tcga	2253	censored	0.857065	12.88
TCGA-L3-A4E7	lusc_tcga_pan_can_atlas_2018	2252	censored	0.857065	12.8875
TCGA-49-6744	luad_tcga_pub	2251	censored	0.857065	12.9777
BGI-EX09	luad_oncosg_2020	2250	deceased	0.856684	13
NSLC-0145	lung_nci_2022	2249	deceased	0.856303	13
BGI-EX02	luad_oncosg_2020	2248	censored	0.856303	13
BGI-WG06	luad_oncosg_2020	2247	censored	0.856303	13
BGI-WG12	luad_oncosg_2020	2246	censored	0.856303	13
BGI-WG13	luad_oncosg_2020	2245	censored	0.856303	13
TCGA-46-3767	lusc_tcga	2244	censored	0.856303	13.01
TCGA-46-3767	lusc_tcga_pan_can_atlas_2018	2243	censored	0.856303	13.019
TCGA-46-3765	nsclc_tcga_broad_2016	2242	censored	0.856303	13.03
TCGA-46-3767	nsclc_tcga_broad_2016	2241	censored	0.856303	13.03
TCGA-56-8201	lusc_tcga	2240	deceased	0.855921	13.04
TCGA-56-8201	lusc_tcga_pan_can_atlas_2018	2239	deceased	0.855538	13.0519
NSLC-0157	lung_nci_2022	2238	deceased	0.855156	13.1
TCGA-22-4604	lusc_tcga	2237	deceased	0.854774	13.11
TCGA-22-4604	lusc_tcga_pan_can_atlas_2018	2236	deceased	0.854392	13.1177
TCGA-22-4604	nsclc_tcga_broad_2016	2235	deceased	0.854009	13.13
TCGA-43-2581	nsclc_tcga_broad_2016	2234	censored	0.854009	13.13
A430	luad_oncosg_2020	2233	deceased	0.853627	13.1333
TCGA-44-2657	luad_tcga_pub	2232	censored	0.853627	13.142
TCGA-44-2665	luad_tcga_pub	2231	censored	0.853627	13.142
TCGA-LA-A446	lusc_tcga	2230	censored	0.853627	13.17
TCGA-LA-A446	lusc_tcga_pan_can_atlas_2018	2229	censored	0.853627	13.1834
TCGA-44-2657	nsclc_tcga_broad_2016	2228	censored	0.853627	13.2
TCGA-44-2665	nsclc_tcga_broad_2016	2227	censored	0.853627	13.2
TCGA-85-8288	lusc_tcga	2226	deceased	0.853243	13.21
TCGA-85-8288	lusc_tcga_pan_can_atlas_2018	2225	deceased	0.85286	13.2163
TCGA-58-8387	lusc_tcga	2224	deceased	0.852476	13.24
TCGA-58-8387	lusc_tcga_pan_can_atlas_2018	2223	deceased	0.852093	13.2492
TCGA-58-8387	nsclc_tcga_broad_2016	2222	deceased	0.85171	13.26
TCGA-46-3765	lusc_tcga	2221	censored	0.85171	13.3
TCGA-56-A4BX	lusc_tcga	2220	censored	0.85171	13.3
TCGA-46-3765	lusc_tcga_pan_can_atlas_2018	2219	censored	0.85171	13.3149
TCGA-56-A4BX	lusc_tcga_pan_can_atlas_2018	2218	censored	0.85171	13.3149
TCGA-68-8251	lusc_tcga	2217	censored	0.85171	13.34
TCGA-68-8251	lusc_tcga_pan_can_atlas_2018	2216	censored	0.85171	13.3478
TCGA-43-8115	lusc_tcga	2215	censored	0.85171	13.37
TCGA-43-8115	lusc_tcga_pan_can_atlas_2018	2214	censored	0.85171	13.3807
TCGA-LA-A7SW	lusc_tcga	2213	deceased	0.851325	13.4
TCGA-69-7979	luad_tcga	2212	censored	0.851325	13.4
TCGA-LA-A7SW	lusc_tcga_pan_can_atlas_2018	2211	deceased	0.85094	13.4136
TCGA-69-7979	luad_tcga_pan_can_atlas_2018	2210	censored	0.85094	13.4136
TCGA-44-A4SU	luad_tcga	2209	deceased	0.850554	13.44
TCGA-69-8254	luad_tcga	2208	censored	0.850554	13.44
TCGA-44-A4SU	luad_tcga_pan_can_atlas_2018	2207	deceased	0.850169	13.4464
TCGA-69-8254	luad_tcga_pan_can_atlas_2018	2206	censored	0.850169	13.4464
TCGA-69-7980	luad_tcga	2205	censored	0.850169	13.5
NSLC-0074	lung_nci_2022	2204	censored	0.850169	13.5
NSLC-0160	lung_nci_2022	2203	censored	0.850169	13.5
P-0014172	luad_mskcc_2023_met_organotropism	2202	deceased	0.849783	13.5122
TCGA-69-7980	luad_tcga_pan_can_atlas_2018	2201	censored	0.849783	13.5122
TCGA-58-8388	lusc_tcga	2200	deceased	0.849397	13.53
TCGA-58-8388	lusc_tcga_pan_can_atlas_2018	2199	deceased	0.84901	13.5451
TCGA-62-A46Y	nsclc_tcga_broad_2016	2198	deceased	0.848624	13.6
TCGA-62-A46Y	luad_tcga	2197	deceased	0.848238	13.6
TCGA-69-7764	nsclc_tcga_broad_2016	2196	censored	0.848238	13.6
TCGA-69-7764	luad_tcga	2195	censored	0.848238	13.6
TCGA-69-7764	luad_tcga_pub	2194	censored	0.848238	13.6019
P-0013484	luad_mskcc_2023_met_organotropism	2193	deceased	0.847851	13.6108
TCGA-62-A46Y	luad_tcga_pan_can_atlas_2018	2192	deceased	0.847464	13.6108
TCGA-69-7764	luad_tcga_pan_can_atlas_2018	2191	censored	0.847464	13.6108
TCGA-44-A4SS	luad_tcga	2190	censored	0.847464	13.63
TCGA-86-A4P7	luad_tcga	2189	censored	0.847464	13.63
TCGA-44-A4SS	luad_tcga_pan_can_atlas_2018	2188	censored	0.847464	13.6437
TCGA-86-A4P7	luad_tcga_pan_can_atlas_2018	2187	censored	0.847464	13.6437
TCGA-55-8619	luad_tcga	2186	censored	0.847464	13.67
TCGA-55-8619	luad_tcga_pan_can_atlas_2018	2185	censored	0.847464	13.6766
TCGA-91-6836	luad_tcga	2184	censored	0.847464	13.7
TCGA-91-6836	luad_tcga_pan_can_atlas_2018	2183	censored	0.847464	13.7094
TCGA-NC-A5HJ	lusc_tcga	2182	deceased	0.847076	13.73
TCGA-55-8507	luad_tcga	2181	censored	0.847076	13.73
TCGA-44-7672	luad_tcga_pub	2180	censored	0.847076	13.7333
TCGA-53-7813	luad_tcga_pub	2179	censored	0.847076	13.7333
TCGA-NC-A5HJ	lusc_tcga_pan_can_atlas_2018	2178	deceased	0.846687	13.7423
TCGA-55-8507	luad_tcga_pan_can_atlas_2018	2177	censored	0.846687	13.7423
TCGA-NC-A5HJ	nsclc_tcga_broad_2016	2176	deceased	0.846298	13.75
TCGA-NC-A5HT	nsclc_tcga_broad_2016	2175	censored	0.846298	13.78
TCGA-44-7672	nsclc_tcga_broad_2016	2174	censored	0.846298	13.8
TCGA-53-7813	nsclc_tcga_broad_2016	2173	censored	0.846298	13.8
TCGA-83-5908	nsclc_tcga_broad_2016	2172	censored	0.846298	13.8
TCGA-56-8624	lusc_tcga	2171	censored	0.846298	13.8
TCGA-56-8624	lusc_tcga_pan_can_atlas_2018	2170	censored	0.846298	13.8081
TCGA-67-6217	luad_tcga	2169	censored	0.846298	13.86
TCGA-67-6217	luad_tcga_pub	2168	censored	0.846298	13.8648
TCGA-67-6217	luad_tcga_pan_can_atlas_2018	2167	censored	0.846298	13.8738
TCGA-67-6217	nsclc_tcga_broad_2016	2166	censored	0.846298	13.9
TCGA-86-8668	luad_tcga	2165	censored	0.846298	13.9
TCGA-46-6026	lusc_tcga	2164	censored	0.846298	13.9
TCGA-86-8668	luad_tcga_pan_can_atlas_2018	2163	censored	0.846298	13.9067
TCGA-46-6026	lusc_tcga_pan_can_atlas_2018	2162	censored	0.846298	13.9067
TCGA-53-7813	luad_tcga	2161	censored	0.846298	13.93
TCGA-53-7813	luad_tcga_pan_can_atlas_2018	2160	censored	0.846298	13.9396
TCGA-05-4384	luad_tcga	2159	censored	0.846298	13.99
TCGA-69-8253	luad_tcga	2158	censored	0.846298	13.99
TCGA-05-4384	luad_tcga_pub	2157	censored	0.846298	13.9962
NSLC-0191	lung_nci_2022	2156	deceased	0.845905	14
TCGA-05-4384	nsclc_tcga_broad_2016	2155	censored	0.845905	14
TCGA-67-3773	nsclc_tcga_broad_2016	2154	censored	0.845905	14
TCGA-99-8025	nsclc_tcga_broad_2016	2153	censored	0.845905	14
BGI-WG05	luad_oncosg_2020	2152	censored	0.845905	14
NSLC-0217	lung_nci_2022	2151	censored	0.845905	14
TCGA-05-4384	luad_tcga_pan_can_atlas_2018	2150	censored	0.845905	14.0053
TCGA-69-8253	luad_tcga_pan_can_atlas_2018	2149	censored	0.845905	14.0053
TCGA-67-3773	luad_tcga	2148	censored	0.845905	14.03
TCGA-67-3773	luad_tcga_pan_can_atlas_2018	2147	censored	0.845905	14.0382
TCGA-49-4505	luad_tcga	2146	deceased	0.845511	14.06
TCGA-33-4586	lusc_tcga	2145	deceased	0.845117	14.06
TCGA-56-8309	lusc_tcga	2144	censored	0.845117	14.06
TCGA-90-7964	lusc_tcga	2143	censored	0.845117	14.06
TCGA-49-4505	luad_tcga_pub	2142	deceased	0.844722	14.0619
TCGA-49-4505	luad_tcga_pan_can_atlas_2018	2141	deceased	0.844328	14.0711
TCGA-33-4586	lusc_tcga_pan_can_atlas_2018	2140	deceased	0.843933	14.0711
TCGA-56-8309	lusc_tcga_pan_can_atlas_2018	2139	censored	0.843933	14.0711
TCGA-33-4586	nsclc_tcga_broad_2016	2138	deceased	0.843539	14.08
TCGA-MP-A4TI	luad_tcga	2137	deceased	0.843144	14.09
TCGA-22-1012	lusc_tcga	2136	deceased	0.842749	14.09
TCGA-49-4505	nsclc_tcga_broad_2016	2135	deceased	0.842354	14.1
TCGA-MP-A4TI	nsclc_tcga_broad_2016	2134	deceased	0.84196	14.1
TCGA-MP-A4TI	luad_tcga_pan_can_atlas_2018	2133	deceased	0.841565	14.104
TCGA-22-1012	lusc_tcga_pan_can_atlas_2018	2132	deceased	0.84117	14.104
TCGA-22-1012	nsclc_tcga_broad_2016	2131	deceased	0.840776	14.11
TCGA-94-A4VJ	lusc_tcga	2130	censored	0.840776	14.13
TCGA-94-A4VJ	lusc_tcga_pan_can_atlas_2018	2129	censored	0.840776	14.1368
TCGA-43-A56U	lusc_tcga	2128	censored	0.840776	14.19
NSLC-0032	lung_nci_2022	2127	deceased	0.84038	14.2
TCGA-43-A56U	lusc_tcga_pan_can_atlas_2018	2126	censored	0.84038	14.2026
TCGA-91-8497	luad_tcga	2125	deceased	0.839985	14.26
TCGA-91-8497	luad_tcga_pan_can_atlas_2018	2124	deceased	0.839589	14.2683
TCGA-55-6543	luad_tcga	2123	censored	0.839589	14.29
TCGA-97-8179	luad_tcga	2122	censored	0.839589	14.29
TCGA-L4-A4E6	luad_tcga	2121	censored	0.839589	14.29
TCGA-55-6543	luad_tcga_pan_can_atlas_2018	2120	censored	0.839589	14.3012
TCGA-L4-A4E6	luad_tcga_pan_can_atlas_2018	2119	censored	0.839589	14.3012
TCGA-55-8505	luad_tcga	2118	censored	0.839589	14.45
TCGA-56-A62T	lusc_tcga	2117	censored	0.839589	14.45
TCGA-55-8505	luad_tcga_pan_can_atlas_2018	2116	censored	0.839589	14.4656
TCGA-56-A62T	lusc_tcga_pan_can_atlas_2018	2115	censored	0.839589	14.4656
TCGA-L9-A50W	luad_tcga	2114	deceased	0.839192	14.52
TCGA-56-7223	lusc_tcga	2113	deceased	0.838795	14.52
TCGA-55-7725	luad_tcga	2112	censored	0.838795	14.52
TCGA-L9-A50W	luad_tcga_pan_can_atlas_2018	2111	deceased	0.838398	14.5313
TCGA-56-7223	lusc_tcga_pan_can_atlas_2018	2110	deceased	0.838	14.5313
TCGA-55-7725	luad_tcga_pan_can_atlas_2018	2109	censored	0.838	14.5313
TCGA-62-8398	luad_tcga	2108	deceased	0.837603	14.59
TCGA-86-8359	luad_tcga	2107	deceased	0.837205	14.59
TCGA-62-8398	luad_tcga_pan_can_atlas_2018	2106	deceased	0.836808	14.5971
TCGA-86-8359	luad_tcga_pan_can_atlas_2018	2105	deceased	0.83641	14.5971
TCGA-22-5474	lusc_tcga	2104	deceased	0.836013	14.62
TCGA-22-5474	lusc_tcga_pan_can_atlas_2018	2103	deceased	0.835615	14.63
TCGA-22-5474	nsclc_tcga_broad_2016	2102	deceased	0.835218	14.64
TCGA-55-8615	luad_tcga	2101	censored	0.835218	14.65
TCGA-55-8615	luad_tcga_pan_can_atlas_2018	2100	censored	0.835218	14.6629
TCGA-67-4679	nsclc_tcga_broad_2016	2099	censored	0.835218	14.7
TCGA-NC-A5HQ	lusc_tcga	2098	deceased	0.834819	14.72
TCGA-38-6178	luad_tcga	2097	censored	0.834819	14.72
TCGA-67-4679	luad_tcga	2096	censored	0.834819	14.72
TCGA-68-A59J	lusc_tcga	2095	censored	0.834819	14.72
TCGA-NC-A5HQ	lusc_tcga_pan_can_atlas_2018	2094	deceased	0.834421	14.7286
TCGA-38-6178	luad_tcga_pan_can_atlas_2018	2093	censored	0.834421	14.7286
TCGA-67-4679	luad_tcga_pan_can_atlas_2018	2092	censored	0.834421	14.7286
TCGA-68-A59J	lusc_tcga_pan_can_atlas_2018	2091	censored	0.834421	14.7286
TCGA-NC-A5HQ	nsclc_tcga_broad_2016	2090	deceased	0.834022	14.74
TCGA-L3-A524	nsclc_tcga_broad_2016	2089	censored	0.834022	14.77
A198	luad_oncosg_2020	2088	deceased	0.833622	14.8667
TCGA-22-1000	lusc_tcga	2087	deceased	0.833223	14.91
TCGA-05-4417	luad_tcga_pub	2086	censored	0.833223	14.9161
TCGA-22-1000	lusc_tcga_pan_can_atlas_2018	2085	deceased	0.832823	14.9259
TCGA-22-1000	nsclc_tcga_broad_2016	2084	deceased	0.832423	14.93
TCGA-50-5051	luad_tcga_pub	2083	censored	0.832423	14.949
TCGA-85-A511	lusc_tcga	2082	deceased	0.832024	14.95
TCGA-05-4417	luad_tcga	2081	censored	0.832024	14.95
TCGA-56-8082	lusc_tcga	2080	censored	0.832024	14.95
TCGA-85-A511	lusc_tcga_pan_can_atlas_2018	2079	deceased	0.831623	14.9587
TCGA-05-4417	luad_tcga_pan_can_atlas_2018	2078	censored	0.831623	14.9587
TCGA-56-8082	lusc_tcga_pan_can_atlas_2018	2077	censored	0.831623	14.9587
TCGA-63-A5MM	lusc_tcga	2076	deceased	0.831223	14.98
TCGA-63-A5MM	lusc_tcga_pan_can_atlas_2018	2075	deceased	0.830822	14.9916
TCGA-05-4434	nsclc_tcga_broad_2016	2074	deceased	0.830422	15
TCGA-63-A5MM	nsclc_tcga_broad_2016	2073	deceased	0.830021	15
TCGA-05-4417	nsclc_tcga_broad_2016	2072	censored	0.830021	15
TCGA-50-5051	nsclc_tcga_broad_2016	2071	censored	0.830021	15
BGI-WG07	luad_oncosg_2020	2070	censored	0.830021	15
TCGA-05-4434	luad_tcga	2069	deceased	0.82962	15.01
TCGA-05-5420	luad_tcga	2068	censored	0.82962	15.01
TCGA-49-6742	luad_tcga_pub	2067	censored	0.82962	15.0147
TCGA-05-4434	luad_tcga_pan_can_atlas_2018	2066	deceased	0.829218	15.0245
TCGA-50-5939	nsclc_tcga_broad_2016	2065	deceased	0.828817	15.1
TCGA-99-8028	nsclc_tcga_broad_2016	2064	censored	0.828817	15.1
NSLC-0072	lung_nci_2022	2063	censored	0.828817	15.1
TCGA-50-5939	luad_tcga	2062	deceased	0.828415	15.11
TCGA-50-5939	luad_tcga_pub	2061	deceased	0.828013	15.1133
TCGA-50-5939	luad_tcga_pan_can_atlas_2018	2060	deceased	0.827611	15.1231
TCGA-55-8087	luad_tcga	2059	censored	0.827611	15.18
TCGA-55-8087	luad_tcga_pan_can_atlas_2018	2058	censored	0.827611	15.1889
A501	luad_oncosg_2020	2057	deceased	0.827209	15.2333
TCGA-55-6970	luad_tcga	2056	deceased	0.826806	15.24
TCGA-55-6970	luad_tcga_pub	2055	deceased	0.826404	15.2447
TCGA-55-6970	luad_tcga_pan_can_atlas_2018	2054	deceased	0.826002	15.2546
TCGA-85-A512	lusc_tcga	2053	censored	0.826002	15.28
TCGA-85-A512	lusc_tcga_pan_can_atlas_2018	2052	censored	0.826002	15.2875
TCGA-55-6970	nsclc_tcga_broad_2016	2051	deceased	0.825599	15.3
TCGA-44-A47A	luad_tcga	2050	censored	0.825599	15.31
TCGA-44-A47A	luad_tcga_pan_can_atlas_2018	2049	censored	0.825599	15.3204
TCGA-73-4668	luad_tcga	2048	censored	0.825599	15.34
TCGA-73-4668	luad_tcga_pan_can_atlas_2018	2047	censored	0.825599	15.3533
TCGA-97-8176	luad_tcga	2046	deceased	0.825195	15.37
TCGA-85-8479	lusc_tcga	2045	censored	0.825195	15.37
TCGA-55-7816	luad_tcga_pan_can_atlas_2018	2044	deceased	0.824792	15.3861
TCGA-97-8176	luad_tcga_pan_can_atlas_2018	2043	deceased	0.824388	15.3861
TCGA-85-8479	lusc_tcga_pan_can_atlas_2018	2042	censored	0.824388	15.3861
TCGA-73-4668	nsclc_tcga_broad_2016	2041	censored	0.824388	15.4
TCGA-55-8299	luad_tcga	2040	deceased	0.823984	15.41
TCGA-55-8299	luad_tcga_pan_can_atlas_2018	2039	deceased	0.82358	15.419
TCGA-21-1078	lusc_tcga	2038	deceased	0.823176	15.57
TCGA-21-1078	nsclc_tcga_broad_2016	2037	deceased	0.822771	15.59
TCGA-39-5035	nsclc_tcga_broad_2016	2036	censored	0.822771	15.59
TCGA-60-2695	nsclc_tcga_broad_2016	2035	censored	0.822771	15.59
NSLC-0159	lung_nci_2022	2034	censored	0.822771	15.6
TCGA-55-8097	luad_tcga	2033	censored	0.822771	15.64
TCGA-95-7948	luad_tcga	2032	censored	0.822771	15.64
TCGA-L9-A8F4	luad_tcga	2031	censored	0.822771	15.64
TCGA-55-8097	luad_tcga_pan_can_atlas_2018	2030	censored	0.822771	15.6491
TCGA-95-7948	luad_tcga_pan_can_atlas_2018	2029	censored	0.822771	15.6491
TCGA-L9-A8F4	luad_tcga_pan_can_atlas_2018	2028	censored	0.822771	15.6491
TCGA-95-7947	luad_tcga	2027	censored	0.822771	15.67
TCGA-95-7947	luad_tcga_pan_can_atlas_2018	2026	censored	0.822771	15.682
TCGA-50-5051	luad_tcga	2025	deceased	0.822365	15.7
TCGA-55-8302	luad_tcga	2024	censored	0.822365	15.7
TCGA-50-5051	luad_tcga_pan_can_atlas_2018	2023	deceased	0.821959	15.7149
TCGA-55-8302	luad_tcga_pan_can_atlas_2018	2022	censored	0.821959	15.7149
TCGA-77-7465	nsclc_tcga_broad_2016	2021	censored	0.821959	15.76
TCGA-44-2662	luad_tcga_pub	2020	censored	0.821959	15.7704
TCGA-44-2662	nsclc_tcga_broad_2016	2019	censored	0.821959	15.8
TCGA-55-A494	luad_tcga	2018	censored	0.821959	15.8
TCGA-56-8629	lusc_tcga	2017	censored	0.821959	15.8
TCGA-55-A494	luad_tcga_pan_can_atlas_2018	2016	censored	0.821959	15.8135
TCGA-56-8629	lusc_tcga_pan_can_atlas_2018	2015	censored	0.821959	15.8135
TCGA-85-A510	lusc_tcga	2014	censored	0.821959	15.83
TCGA-85-A510	lusc_tcga_pan_can_atlas_2018	2013	censored	0.821959	15.8464
TCGA-97-7941	luad_tcga	2012	censored	0.821959	15.9
TCGA-97-7941	luad_tcga_pan_can_atlas_2018	2011	censored	0.821959	15.9122
TCGA-44-A479	luad_tcga	2010	censored	0.821959	15.97
TCGA-44-A479	luad_tcga_pan_can_atlas_2018	2009	censored	0.821959	15.9779
BGI-EX08	luad_oncosg_2020	2008	censored	0.821959	16
BGI-WG03	luad_oncosg_2020	2007	censored	0.821959	16
BGI-WG08	luad_oncosg_2020	2006	censored	0.821959	16
BGI-WG09	luad_oncosg_2020	2005	censored	0.821959	16
BGI-WG11	luad_oncosg_2020	2004	censored	0.821959	16
BGI-WG23	luad_oncosg_2020	2003	censored	0.821959	16
TCGA-55-7573	luad_tcga	2002	censored	0.821959	16
TCGA-55-7573	luad_tcga_pan_can_atlas_2018	2001	censored	0.821959	16.0108
TCGA-49-6742	luad_tcga	2000	deceased	0.821548	16.03
TCGA-49-6742	luad_tcga_pan_can_atlas_2018	1999	deceased	0.821137	16.0437
TCGA-L3-A524	lusc_tcga	1998	deceased	0.820726	16.1
TCGA-L3-A524	lusc_tcga_pan_can_atlas_2018	1997	deceased	0.820315	16.1094
P-0016910	luad_mskcc_2023_met_organotropism	1996	censored	0.820315	16.1094
TCGA-91-7771	luad_tcga	1995	censored	0.820315	16.16
TCGA-68-A59I	lusc_tcga	1994	censored	0.820315	16.16
A489	luad_oncosg_2020	1993	deceased	0.819903	16.1667
TCGA-91-7771	luad_tcga_pan_can_atlas_2018	1992	censored	0.819903	16.1752
TCGA-68-A59I	lusc_tcga_pan_can_atlas_2018	1991	censored	0.819903	16.1752
NSLC-0071	lung_nci_2022	1990	censored	0.819903	16.3
NSLC-0073	lung_nci_2022	1989	censored	0.819903	16.3
TCGA-63-A5MT	lusc_tcga	1988	censored	0.819903	16.36
TCGA-63-A5MT	lusc_tcga_pan_can_atlas_2018	1987	censored	0.819903	16.3724
TCGA-63-A5MT	nsclc_tcga_broad_2016	1986	censored	0.819903	16.38
TCGA-97-8177	luad_tcga	1985	censored	0.819903	16.39
TCGA-44-6779	luad_tcga_pub	1984	deceased	0.81949	16.3946
TCGA-44-6779	nsclc_tcga_broad_2016	1983	deceased	0.819077	16.4
TCGA-44-5644	nsclc_tcga_broad_2016	1982	censored	0.819077	16.4
TCGA-97-8177	luad_tcga_pan_can_atlas_2018	1981	censored	0.819077	16.4053
TCGA-44-6779	luad_tcga	1980	deceased	0.818663	16.43
TCGA-44-6779	luad_tcga_pan_can_atlas_2018	1979	deceased	0.818249	16.4382
TCGA-58-8392	lusc_tcga	1978	deceased	0.817836	16.46
TCGA-58-8392	lusc_tcga_pan_can_atlas_2018	1977	deceased	0.817422	16.4711
TCGA-58-8392	nsclc_tcga_broad_2016	1976	deceased	0.817008	16.48
TCGA-91-8496	luad_tcga	1975	censored	0.817008	16.59
TCGA-91-8496	luad_tcga_pan_can_atlas_2018	1974	censored	0.817008	16.6026
TCGA-22-5492	lusc_tcga	1973	deceased	0.816594	16.62
TCGA-22-5492	lusc_tcga_pan_can_atlas_2018	1972	deceased	0.81618	16.6354
TCGA-22-5492	nsclc_tcga_broad_2016	1971	deceased	0.815766	16.64
TCGA-64-5779	nsclc_tcga_broad_2016	1970	censored	0.815766	16.7
NSLC-0069	lung_nci_2022	1969	censored	0.815766	16.7
TCGA-56-8504	lusc_tcga	1968	censored	0.815766	16.75
TCGA-85-8351	lusc_tcga	1967	censored	0.815766	16.75
TCGA-56-8504	lusc_tcga_pan_can_atlas_2018	1966	censored	0.815766	16.7669
TCGA-85-8351	lusc_tcga_pan_can_atlas_2018	1965	censored	0.815766	16.7669
TCGA-NK-A5D1	lusc_tcga	1964	censored	0.815766	16.79
TCGA-NK-A5D1	nsclc_tcga_broad_2016	1963	censored	0.815766	16.81
TCGA-60-2714	nsclc_tcga_broad_2016	1962	censored	0.815766	16.84
TCGA-S2-AA1A	luad_tcga	1961	censored	0.815766	16.85
TCGA-S2-AA1A	luad_tcga_pan_can_atlas_2018	1960	censored	0.815766	16.8656
TCGA-34-5241	lusc_tcga	1959	deceased	0.815349	16.92
TCGA-55-8204	luad_tcga	1958	censored	0.815349	16.92
TCGA-55-8621	luad_tcga	1957	censored	0.815349	16.92
TCGA-34-5241	lusc_tcga_pan_can_atlas_2018	1956	deceased	0.814933	16.9313
TCGA-55-8204	luad_tcga_pan_can_atlas_2018	1955	censored	0.814933	16.9313
TCGA-55-8621	luad_tcga_pan_can_atlas_2018	1954	censored	0.814933	16.9313
TCGA-56-8308	lusc_tcga	1953	censored	0.814933	16.98
TCGA-56-8308	lusc_tcga_pan_can_atlas_2018	1952	censored	0.814933	16.9971
BGI-RS32	luad_oncosg_2020	1951	deceased	0.814515	17
NSLC-0103	lung_nci_2022	1950	deceased	0.814097	17
BGI-EX06	luad_oncosg_2020	1949	censored	0.814097	17
BGI-EX07	luad_oncosg_2020	1948	censored	0.814097	17
BGI-WG04	luad_oncosg_2020	1947	censored	0.814097	17
BGI-WG24	luad_oncosg_2020	1946	censored	0.814097	17
TCGA-39-5040	lusc_tcga	1945	deceased	0.813679	17.05
TCGA-39-5040	lusc_tcga_pan_can_atlas_2018	1944	deceased	0.81326	17.0628
TCGA-39-5040	nsclc_tcga_broad_2016	1943	deceased	0.812842	17.07
TCGA-55-8514	luad_tcga	1942	censored	0.812842	17.08
TCGA-55-8514	luad_tcga_pan_can_atlas_2018	1941	censored	0.812842	17.0957
NSLC-0009	lung_nci_2022	1940	deceased	0.812423	17.1
TCGA-73-7499	nsclc_tcga_broad_2016	1939	censored	0.812423	17.1
A110	luad_oncosg_2020	1938	deceased	0.812003	17.2
A349	luad_oncosg_2020	1937	deceased	0.811584	17.2
TCGA-93-A4JQ	luad_tcga	1936	censored	0.811584	17.28
TCGA-93-A4JQ	luad_tcga_pan_can_atlas_2018	1935	censored	0.811584	17.293
TCGA-44-2659	luad_tcga_pub	1934	censored	0.811584	17.3802
TCGA-44-2659	nsclc_tcga_broad_2016	1933	censored	0.811584	17.4
TCGA-93-7348	luad_tcga	1932	censored	0.811584	17.44
TCGA-96-8170	lusc_tcga	1931	censored	0.811584	17.44
TCGA-93-7348	luad_tcga_pan_can_atlas_2018	1930	censored	0.811584	17.4573
TCGA-96-8170	lusc_tcga_pan_can_atlas_2018	1929	censored	0.811584	17.4573
TCGA-56-7822	lusc_tcga	1928	deceased	0.811163	17.48
TCGA-56-7822	lusc_tcga_pan_can_atlas_2018	1927	deceased	0.810742	17.4902
TCGA-55-8301	luad_tcga	1926	censored	0.810742	17.54
TCGA-55-8301	luad_tcga_pan_can_atlas_2018	1925	censored	0.810742	17.556
TCGA-44-7671	luad_tcga_pub	1924	censored	0.810742	17.5774
TCGA-44-7671	nsclc_tcga_broad_2016	1923	censored	0.810742	17.6
TCGA-55-7911	luad_tcga	1922	censored	0.810742	17.64
TCGA-55-7911	luad_tcga_pan_can_atlas_2018	1921	censored	0.810742	17.6546
TCGA-94-A5I6	lusc_tcga	1920	censored	0.810742	17.67
TCGA-94-A5I6	lusc_tcga_pan_can_atlas_2018	1919	censored	0.810742	17.6875
TCGA-77-8138	lusc_tcga	1918	deceased	0.81032	17.71
TCGA-55-8510	luad_tcga	1917	censored	0.81032	17.71
TCGA-77-8138	lusc_tcga_pan_can_atlas_2018	1916	deceased	0.809897	17.7204
TCGA-55-8510	luad_tcga_pan_can_atlas_2018	1915	censored	0.809897	17.7204
TCGA-77-8138	nsclc_tcga_broad_2016	1914	deceased	0.809473	17.73
TCGA-97-A4M3	luad_tcga	1913	censored	0.809473	17.74
TCGA-97-A4M3	luad_tcga_pan_can_atlas_2018	1912	censored	0.809473	17.7532
TCGA-58-A46N	nsclc_tcga_broad_2016	1911	censored	0.809473	17.76
TCGA-55-8094	luad_tcga	1910	censored	0.809473	17.77
TCGA-55-8094	luad_tcga_pan_can_atlas_2018	1909	censored	0.809473	17.7861
TCGA-52-7622	nsclc_tcga_broad_2016	1908	censored	0.809473	17.8
TCGA-62-A472	nsclc_tcga_broad_2016	1907	censored	0.809473	17.8
A532	luad_oncosg_2020	1906	censored	0.809473	17.8
TCGA-56-A4BY	lusc_tcga	1905	deceased	0.809049	17.84
TCGA-56-A4BY	lusc_tcga_pan_can_atlas_2018	1904	deceased	0.808624	17.8519
TCGA-39-5039	lusc_tcga	1903	deceased	0.808199	17.87
TCGA-39-5039	lusc_tcga_pan_can_atlas_2018	1902	deceased	0.807774	17.8847
TCGA-39-5039	nsclc_tcga_broad_2016	1901	deceased	0.807349	17.89
TCGA-97-8172	luad_tcga	1900	censored	0.807349	17.9
TCGA-97-8172	luad_tcga_pan_can_atlas_2018	1899	censored	0.807349	17.9176
TCGA-55-A57B	luad_tcga	1898	censored	0.807349	17.94
TCGA-55-A57B	luad_tcga_pan_can_atlas_2018	1897	censored	0.807349	17.9505
TCGA-55-8203	luad_tcga	1896	censored	0.807349	17.97
TCGA-55-8203	luad_tcga_pan_can_atlas_2018	1895	censored	0.807349	17.9834
TCGA-43-5670	nsclc_tcga_broad_2016	1894	censored	0.807349	18.06
TCGA-J2-A4AD	luad_tcga	1893	deceased	0.806922	18.07
TCGA-J2-A4AD	luad_tcga_pan_can_atlas_2018	1892	deceased	0.806496	18.082
A537	luad_oncosg_2020	1891	deceased	0.806069	18.1
TCGA-97-8175	luad_tcga	1890	censored	0.806069	18.1
TCGA-97-8175	luad_tcga_pan_can_atlas_2018	1889	censored	0.806069	18.1149
TCGA-98-A53A	lusc_tcga	1888	deceased	0.805642	18.13
TCGA-55-8511	luad_tcga	1887	censored	0.805642	18.13
TCGA-98-A53A	lusc_tcga_pan_can_atlas_2018	1886	deceased	0.805215	18.1477
TCGA-55-8511	luad_tcga_pan_can_atlas_2018	1885	censored	0.805215	18.1477
TCGA-95-A4VN	luad_tcga	1884	censored	0.805215	18.17
TCGA-95-A4VN	luad_tcga_pan_can_atlas_2018	1883	censored	0.805215	18.1806
TCGA-56-5898	lusc_tcga	1882	censored	0.805215	18.23
TCGA-56-5898	lusc_tcga_pan_can_atlas_2018	1881	censored	0.805215	18.2464
TCGA-44-7661	luad_tcga	1880	deceased	0.804787	18.3
TCGA-96-8169	lusc_tcga	1879	censored	0.804787	18.3
P-0012056	luad_mskcc_2023_met_organotropism	1878	deceased	0.804358	18.3121
TCGA-44-7661	luad_tcga_pan_can_atlas_2018	1877	deceased	0.80393	18.3121
TCGA-96-8169	lusc_tcga_pan_can_atlas_2018	1876	censored	0.80393	18.3121
TCGA-43-5668	lusc_tcga	1875	deceased	0.803501	18.36
TCGA-94-7943	lusc_tcga	1874	censored	0.803501	18.36
TCGA-43-5668	lusc_tcga_pan_can_atlas_2018	1873	deceased	0.803072	18.3779
TCGA-94-7943	lusc_tcga_pan_can_atlas_2018	1872	censored	0.803072	18.3779
TCGA-55-7913	luad_tcga	1871	deceased	0.802643	18.43
NSLC-0100	lung_nci_2022	1870	deceased	0.802214	18.43
TCGA-55-7913	luad_tcga_pan_can_atlas_2018	1869	deceased	0.801785	18.4436
TCGA-56-7222	lusc_tcga	1868	deceased	0.801355	18.46
TCGA-56-7222	lusc_tcga_pan_can_atlas_2018	1867	deceased	0.800926	18.4765
TCGA-97-7937	luad_tcga	1866	censored	0.800926	18.53
TCGA-97-7937	luad_tcga_pan_can_atlas_2018	1865	censored	0.800926	18.5423
TCGA-L9-A7SV	luad_tcga	1864	censored	0.800926	18.56
TCGA-98-A53I	lusc_tcga	1863	censored	0.800926	18.56
TCGA-L9-A7SV	luad_tcga_pan_can_atlas_2018	1862	censored	0.800926	18.5751
TCGA-98-A53I	lusc_tcga_pan_can_atlas_2018	1861	censored	0.800926	18.5751
NSLC-0008	lung_nci_2022	1860	deceased	0.800495	18.6
NSLC-0231	lung_nci_2022	1859	deceased	0.800065	18.6
TCGA-55-7903	luad_tcga	1858	censored	0.800065	18.63
TCGA-55-7903	luad_tcga_pan_can_atlas_2018	1857	censored	0.800065	18.6409
TCGA-95-7567	luad_tcga	1856	censored	0.800065	18.66
TCGA-97-8171	luad_tcga	1855	censored	0.800065	18.66
TCGA-97-A4M6	luad_tcga	1854	censored	0.800065	18.66
TCGA-95-7567	luad_tcga_pan_can_atlas_2018	1853	censored	0.800065	18.6738
TCGA-97-8171	luad_tcga_pan_can_atlas_2018	1852	censored	0.800065	18.6738
TCGA-97-A4M6	luad_tcga_pan_can_atlas_2018	1851	censored	0.800065	18.6738
NSLC-0068	lung_nci_2022	1850	censored	0.800065	18.7
TCGA-56-A4ZK	lusc_tcga	1849	censored	0.800065	18.73
TCGA-56-A4ZK	lusc_tcga_pan_can_atlas_2018	1848	censored	0.800065	18.7395
TCGA-67-3772	nsclc_tcga_broad_2016	1847	censored	0.800065	18.8
TCGA-22-5483	lusc_tcga	1846	deceased	0.799631	18.82
TCGA-67-3772	luad_tcga	1845	censored	0.799631	18.82
TCGA-22-5483	lusc_tcga_pan_can_atlas_2018	1844	deceased	0.799198	18.8381
TCGA-67-3772	luad_tcga_pan_can_atlas_2018	1843	censored	0.799198	18.8381
TCGA-22-5483	nsclc_tcga_broad_2016	1842	deceased	0.798764	18.85
TCGA-44-2655	luad_tcga_pub	1841	censored	0.798764	18.8587
TCGA-44-7669	luad_tcga	1840	deceased	0.79833	18.86
TCGA-44-7669	luad_tcga_pan_can_atlas_2018	1839	deceased	0.797896	18.871
TCGA-44-7669	nsclc_tcga_broad_2016	1838	deceased	0.797462	18.9
TCGA-44-2655	nsclc_tcga_broad_2016	1837	censored	0.797462	18.9
TCGA-85-7950	lusc_tcga	1836	censored	0.797462	18.92
TCGA-85-7950	lusc_tcga_pan_can_atlas_2018	1835	censored	0.797462	18.9368
TCGA-05-4403	luad_tcga	1834	censored	0.797462	18.99
TCGA-93-A4JP	luad_tcga	1833	censored	0.797462	18.99
TCGA-L4-A4E5	luad_tcga	1832	censored	0.797462	18.99
TCGA-66-2771	lusc_tcga	1831	censored	0.797462	18.99
TCGA-66-2778	lusc_tcga	1830	censored	0.797462	18.99
TCGA-05-4403	nsclc_tcga_broad_2016	1829	censored	0.797462	19
TCGA-05-4403	luad_tcga_pan_can_atlas_2018	1828	censored	0.797462	19.0025
TCGA-93-A4JP	luad_tcga_pan_can_atlas_2018	1827	censored	0.797462	19.0025
TCGA-L4-A4E5	luad_tcga_pan_can_atlas_2018	1826	censored	0.797462	19.0025
TCGA-05-4403	luad_tcga_pub	1825	censored	0.797462	19.0025
TCGA-66-2771	lusc_tcga_pan_can_atlas_2018	1824	censored	0.797462	19.0025
TCGA-66-2778	lusc_tcga_pan_can_atlas_2018	1823	censored	0.797462	19.0025
TCGA-66-2771	nsclc_tcga_broad_2016	1822	censored	0.797462	19.01
TCGA-66-2778	nsclc_tcga_broad_2016	1821	censored	0.797462	19.01
TCGA-85-8049	lusc_tcga	1820	censored	0.797462	19.02
TCGA-85-8049	lusc_tcga_pan_can_atlas_2018	1819	censored	0.797462	19.0354
TCGA-J1-A4AH	lusc_tcga	1818	censored	0.797462	19.09
TCGA-MP-A4TK	nsclc_tcga_broad_2016	1817	deceased	0.797023	19.1
TCGA-J1-A4AH	lusc_tcga_pan_can_atlas_2018	1816	censored	0.797023	19.1012
TCGA-MP-A4TK	luad_tcga	1815	deceased	0.796584	19.12
TCGA-MP-A4TK	luad_tcga_pan_can_atlas_2018	1814	deceased	0.796144	19.134
TCGA-56-A4BW	lusc_tcga	1813	censored	0.796144	19.22
TCGA-56-A4BW	lusc_tcga_pan_can_atlas_2018	1812	censored	0.796144	19.2327
TCGA-78-7147	luad_tcga	1811	deceased	0.795705	19.25
TCGA-78-7147	luad_tcga_pub	1810	deceased	0.795265	19.253
TCGA-78-7147	luad_tcga_pan_can_atlas_2018	1809	deceased	0.794826	19.2655
TCGA-22-4607	lusc_tcga	1808	deceased	0.794386	19.28
P-0000689	luad_mskcc_2023_met_organotropism	1807	deceased	0.793946	19.2984
TCGA-22-4607	lusc_tcga_pan_can_atlas_2018	1806	deceased	0.793507	19.2984
TCGA-78-7147	nsclc_tcga_broad_2016	1805	deceased	0.793067	19.3
TCGA-22-4607	nsclc_tcga_broad_2016	1804	deceased	0.792628	19.31
TCGA-96-A4JK	lusc_tcga	1803	censored	0.792628	19.35
NSLC-0002	lung_nci_2022	1802	deceased	0.792188	19.4
TCGA-69-A59K	luad_tcga	1801	censored	0.792188	19.42
TCGA-69-A59K	luad_tcga_pan_can_atlas_2018	1800	censored	0.792188	19.4299
TCGA-44-7660	luad_tcga	1799	censored	0.792188	19.45
P-0019252	luad_mskcc_2023_met_organotropism	1798	deceased	0.791747	19.4628
TCGA-44-7660	luad_tcga_pan_can_atlas_2018	1797	censored	0.791747	19.4628
TCGA-78-7154	luad_tcga	1796	deceased	0.791306	19.48
TCGA-78-7154	luad_tcga_pub	1795	deceased	0.790865	19.483
TCGA-78-7154	luad_tcga_pan_can_atlas_2018	1794	deceased	0.790425	19.4957
TCGA-62-A46P	nsclc_tcga_broad_2016	1793	deceased	0.789984	19.5
TCGA-78-7154	nsclc_tcga_broad_2016	1792	deceased	0.789543	19.5
TCGA-62-A46P	luad_tcga	1791	deceased	0.789102	19.51
TCGA-62-A46P	luad_tcga_pan_can_atlas_2018	1790	deceased	0.788661	19.5286
TCGA-44-6145	luad_tcga	1789	censored	0.788661	19.55
TCGA-44-6145	luad_tcga_pan_can_atlas_2018	1788	censored	0.788661	19.5614
TCGA-55-A492	luad_tcga	1787	censored	0.788661	19.58
TCGA-43-7656	lusc_tcga	1786	censored	0.788661	19.58
TCGA-55-A492	luad_tcga_pan_can_atlas_2018	1785	censored	0.788661	19.5943
TCGA-43-7656	lusc_tcga_pan_can_atlas_2018	1784	censored	0.788661	19.5943
TCGA-55-8090	luad_tcga	1783	deceased	0.788219	19.65
TCGA-55-8090	luad_tcga_pan_can_atlas_2018	1782	deceased	0.787777	19.6601
TCGA-55-8205	luad_tcga	1781	censored	0.787777	19.68
TCGA-55-8205	luad_tcga_pan_can_atlas_2018	1780	censored	0.787777	19.6929
NSLC-0017	lung_nci_2022	1779	deceased	0.787334	19.7
TCGA-55-8091	luad_tcga	1778	censored	0.787334	19.71
TCGA-85-A4QR	lusc_tcga	1777	censored	0.787334	19.71
TCGA-55-8091	luad_tcga_pan_can_atlas_2018	1776	censored	0.787334	19.7258
TCGA-85-A4QR	lusc_tcga_pan_can_atlas_2018	1775	censored	0.787334	19.7258
TCGA-33-6737	lusc_tcga	1774	deceased	0.78689	19.74
TCGA-97-A4M1	luad_tcga	1773	censored	0.78689	19.74
TCGA-56-7582	lusc_tcga	1772	censored	0.78689	19.74
TCGA-97-A4M1	luad_tcga_pan_can_atlas_2018	1771	censored	0.78689	19.7587
TCGA-56-7582	lusc_tcga_pan_can_atlas_2018	1770	censored	0.78689	19.7587
TCGA-33-6737	nsclc_tcga_broad_2016	1769	deceased	0.786445	19.77
TCGA-NJ-A55R	nsclc_tcga_broad_2016	1768	censored	0.786445	19.8
TCGA-55-7994	luad_tcga	1767	censored	0.786445	19.81
TCGA-91-A4BD	luad_tcga	1766	censored	0.786445	19.81
TCGA-NJ-A55R	luad_tcga	1765	censored	0.786445	19.81
TCGA-55-7994	luad_tcga_pan_can_atlas_2018	1764	censored	0.786445	19.8244
TCGA-91-A4BD	luad_tcga_pan_can_atlas_2018	1763	censored	0.786445	19.8244
TCGA-NJ-A55R	luad_tcga_pan_can_atlas_2018	1762	censored	0.786445	19.8244
TCGA-85-A4JC	lusc_tcga	1761	deceased	0.785999	19.84
TCGA-85-A4JC	lusc_tcga_pan_can_atlas_2018	1760	deceased	0.785552	19.8573
TCGA-86-7954	luad_tcga	1759	censored	0.785552	19.88
TCGA-95-A4VP	luad_tcga	1758	censored	0.785552	19.88
TCGA-86-7954	luad_tcga_pan_can_atlas_2018	1757	censored	0.785552	19.8902
TCGA-95-A4VP	luad_tcga_pan_can_atlas_2018	1756	censored	0.785552	19.8902
TCGA-05-4382	luad_tcga_pub	1755	censored	0.785552	19.9101
TCGA-55-8512	luad_tcga	1754	deceased	0.785104	19.94
TCGA-05-4382	luad_tcga	1753	censored	0.785104	19.94
TCGA-55-8512	luad_tcga_pan_can_atlas_2018	1752	deceased	0.784656	19.9559
TCGA-05-4382	luad_tcga_pan_can_atlas_2018	1751	censored	0.784656	19.9559
TCGA-55-A4DG	luad_tcga	1750	censored	0.784656	19.97
TCGA-56-7221	lusc_tcga	1749	censored	0.784656	19.97
TCGA-56-7221	lusc_tcga_pan_can_atlas_2018	1748	censored	0.784656	19.9888
BGI-RS10	luad_oncosg_2020	1747	deceased	0.784207	20
BGI-RS27	luad_oncosg_2020	1746	deceased	0.783758	20
NSLC-0201	lung_nci_2022	1745	deceased	0.783308	20
TCGA-05-4382	nsclc_tcga_broad_2016	1744	censored	0.783308	20
BGI-EX01	luad_oncosg_2020	1743	censored	0.783308	20
TCGA-55-7283	luad_tcga	1742	censored	0.783308	20.01
TCGA-55-7283	luad_tcga_pan_can_atlas_2018	1741	censored	0.783308	20.0217
TCGA-05-4405	luad_tcga	1740	censored	0.783308	20.04
TCGA-67-3770	luad_tcga	1739	censored	0.783308	20.04
TCGA-67-3771	luad_tcga	1738	censored	0.783308	20.04
TCGA-05-4405	luad_tcga_pub	1737	censored	0.783308	20.0415
TCGA-05-4405	luad_tcga_pan_can_atlas_2018	1736	censored	0.783308	20.0546
TCGA-67-3770	luad_tcga_pan_can_atlas_2018	1735	censored	0.783308	20.0546
TCGA-67-3771	luad_tcga_pan_can_atlas_2018	1734	censored	0.783308	20.0546
A074	luad_oncosg_2020	1733	deceased	0.782857	20.0667
TCGA-05-4405	nsclc_tcga_broad_2016	1732	censored	0.782857	20.1
TCGA-67-3771	nsclc_tcga_broad_2016	1731	censored	0.782857	20.1
TCGA-55-A4DF	luad_tcga	1730	deceased	0.782404	20.17
TCGA-97-A4LX	luad_tcga	1729	censored	0.782404	20.17
TCGA-55-A4DF	luad_tcga_pan_can_atlas_2018	1728	deceased	0.781951	20.1861
TCGA-97-A4LX	luad_tcga_pan_can_atlas_2018	1727	censored	0.781951	20.1861
TCGA-90-A4ED	lusc_tcga	1726	censored	0.781951	20.2
TCGA-90-A4ED	lusc_tcga_pan_can_atlas_2018	1725	censored	0.781951	20.219
TCGA-55-8508	luad_tcga	1724	censored	0.781951	20.27
TCGA-NJ-A7XG	luad_tcga	1723	censored	0.781951	20.27
TCGA-55-8508	luad_tcga_pan_can_atlas_2018	1722	censored	0.781951	20.2847
TCGA-NJ-A7XG	luad_tcga_pan_can_atlas_2018	1721	censored	0.781951	20.2847
TCGA-73-4666	nsclc_tcga_broad_2016	1720	censored	0.781951	20.3
A530	luad_oncosg_2020	1719	censored	0.781951	20.3
TCGA-98-A53H	lusc_tcga	1718	censored	0.781951	20.3
TCGA-98-A53H	lusc_tcga_pan_can_atlas_2018	1717	censored	0.781951	20.3176
TCGA-73-7498	nsclc_tcga_broad_2016	1716	censored	0.781951	20.4
TCGA-50-5044	luad_tcga_pub	1715	deceased	0.781495	20.4686
[truncated: 1,714 more rows]
